# Supplementary material for: Horizontally arranged zinc platelet electrodeposits modulated by fluorinated covalent organic framework film for high-rate and durable aqueous zinc ion batteries
Source: Nat Commun. 2021 Nov 16;12:6606. doi: 10.1038/s41467-021-26947-9 (PMC8595410; doi:10.1038/s41467-021-26947-9)
Supplement: Supplementary file 2 — Source Data [file 41467_2021_26947_MOESM2_ESM.xlsx]

## Sheet: Figure 2b
0.07071	1027.05
0.07424	1101.98
0.07778	991.525
0.08131	877.892
0.08485	780.386
0.08838	696.769
0.09192	631.603
0.09545	570.62
0.09899	520.572
0.10252	483.575
0.10606	443.653
0.1096	414.309
0.11313	385.343
0.11667	363.204
0.1202	343.457
0.12374	321.688
0.12727	306.378
0.13081	290.881
0.13434	274.612
0.13788	265.063
0.14141	254.607
0.14495	244.488
0.14848	238.16
0.15202	230.982
0.15555	228.043
0.15909	223.525
0.16263	225.061
0.16616	229.313
0.1697	238.201
0.17323	253.206
0.17677	277.87
0.1803	322.63
0.18384	405.776
0.18737	560.128
0.19091	827.071
0.19444	1195.62
0.19798	1513.63
0.20151	1630.67
0.20505	1519.98
0.20859	1258.09
0.21212	981.275
0.21566	765.753
0.21919	610.4
0.22273	481.513
0.22626	376.53
0.2298	297.116
0.23333	236.339
0.23687	194.267
0.2404	161.203
0.24394	138.818
0.24747	121.485
0.25101	108.605
0.25454	97.516
0.25808	87.7938
0.26162	81.7712
0.26515	74.406
0.26869	70.1107
0.27222	65.0329
0.27576	61.9609
0.27929	58.747
0.28283	55.7057
0.28636	53.3946
0.2899	51.1557
0.29343	49.8286
0.29697	47.7553
0.3005	45.8539
0.30404	45.153
0.30757	44.2981
0.31111	44.2372
0.31465	42.9428
0.31818	43.2545
0.32172	43.0895
0.32525	44.3336
0.32879	45.996
0.33232	49.7883
0.33586	57.0177
0.33939	67.4109
0.34293	78.4685
0.34646	83.9671
0.35	81.8966
0.35353	74.6507
0.35707	64.1981
0.3606	56.073
0.36414	52.4913
0.36768	49.5273
0.37121	48.125
0.37475	47.843
0.37828	48.4822
0.38182	51.7422
0.38535	58.6842
0.38889	71.3711
0.39242	91.0536
0.39596	110.452
0.39949	124.776
0.40303	124.382
0.40656	113.895
0.4101	98.8947
0.41363	85.5813
0.41717	76.4888
0.42071	70.5388
0.42424	65.709
0.42778	62.2036
0.43131	57.7223
0.43485	54.0568
0.43838	51.1637
0.44192	47.8477
0.44545	45.2531
0.44899	42.9814
0.45252	41.0098
0.45606	38.8886
0.45959	38.0051
0.46313	36.8336
0.46666	36.2775
0.4702	35.1645
0.47374	34.5269
0.47727	33.695
0.48081	33.2365
0.48434	32.944
0.48788	32.6954
0.49141	32.633
0.49495	32.0128
0.49848	32.1081
0.50202	32.3865
0.50555	33.3567
0.50909	34.7111
0.51262	36.6048
0.51616	40.0647
0.51969	45.9347
0.52323	51.6388
0.52677	56.504
0.5303	58.4701
0.53384	56.1582
0.53737	51.7588
0.54091	46.3716
0.54444	42.4466
0.54798	39.5071
0.55151	37.2404
0.55505	35.613
0.55858	34.3871
0.56212	33.8313
0.56565	33.0257
0.56919	32.0166
0.57273	31.0057
0.57626	30.547
0.5798	29.9738
0.58333	29.09
0.58687	28.6044
0.5904	28.6764
0.59394	27.8143
0.59747	27.4371
0.60101	27.3845
0.60454	27.3796
0.60808	26.808
0.61161	26.5516
0.61515	26.1475
0.61868	25.8537
0.62222	25.5509
0.62576	25.4871
0.62929	25.4633
0.63283	25.1454
0.63636	24.8592
0.6399	24.8739
0.64343	24.7525
0.64697	24.5628
0.6505	24.6342
0.65404	24.6466
0.65757	24.3115
0.66111	24.6869
0.66464	24.7856
0.66818	24.7746
0.67171	24.9776
0.67525	25.5214
0.67879	26.114
0.68232	26.7845
0.68586	27.786
0.68939	28.7963
0.69293	29.1164
0.69646	28.5819
0.7	28.1232
0.70353	27.2852
0.70707	26.5853
0.7106	26.318
0.71414	25.5734
0.71767	25.1437
0.72121	24.6721
0.72474	24.4206
0.72828	24.5278
0.73182	24.0331
0.73535	23.8018
0.73889	23.4065
0.74242	23.3069
0.74596	22.9586
0.74949	22.8758
0.75303	22.6234
0.75656	22.5181
0.7601	22.5085
0.76363	22.1422
0.76717	22.0974
0.7707	21.7791
0.77424	21.6707
0.77777	21.4556
0.78131	21.5738
0.78485	21.5428
0.78838	21.413
0.79192	21.2584
0.79545	21.3365
0.79899	21.1774
0.80252	21.2816
0.80606	21.0864
0.80959	20.985
0.81313	20.9364
0.81666	20.9176
0.8202	20.6818
0.82373	20.5215
0.82727	20.3331
0.8308	20.6744
0.83434	20.4646
0.83788	20.6184
0.84141	20.5153
0.84495	20.4678
0.84848	20.5452
0.85202	20.5625
0.85555	20.5021
0.85909	20.9015
0.86262	20.7471
0.86616	20.9403
0.86969	20.97
0.87323	20.9032
0.87676	20.8469
0.8803	20.3926
0.88383	20.7036
0.88737	20.4788
0.89091	20.2411
0.89444	20.1724
0.89798	20.3614
0.90151	20.2131
0.90505	20.1865
0.90858	20.3903
0.91212	20.0872
0.91565	20.1898
0.91919	20.2248
0.92272	20.2528
0.92626	20.1633
0.92979	20.4709
0.93333	20.1117
0.93687	20.3184
0.9404	20.3299
0.94394	20.4848
0.94747	20.4012
0.95101	20.3738
0.95454	20.5252
0.95808	20.5406
0.96161	20.8147
0.96515	20.8391
0.96868	20.7133
0.97222	21.1547
0.97575	21.1654
0.97929	21.4032
0.98282	21.3752
0.98636	21.5938
0.9899	21.5046
0.99343	21.5639
0.99697	22.2523
1.0005	21.8769
1.00404	22.316
1.00757	22.2966
1.01111	22.4137
1.01464	22.8084
1.01818	22.9296
1.02171	22.8101
1.02525	22.489
1.02878	22.9697
1.03232	22.6562
1.03585	23.2075
1.03939	23.2792
1.04293	23.3072
1.04646	23.7536
1.05	23.7885
1.05353	23.7034
1.05707	23.9129
1.0606	23.5998
1.06414	23.9642
1.06767	24.2038
1.07121	24.2282
1.07474	24.1373
1.07828	24.5471
1.08181	24.6704
1.08535	24.4332
1.08888	24.9315
1.09242	24.7228
1.09596	24.7797
1.09949	25.0514
1.10303	25.0743
1.10656	25.252
1.1101	25.1054
1.11363	25.5768
1.11717	25.2912
1.1207	25.3194
1.12424	25.4155
1.12777	25.3636
1.13131	25.5299
1.13484	25.8523
1.13838	25.7105
1.14191	26.0473
1.14545	25.6896
1.14899	25.8154
1.15252	26.0134
1.15606	26.0226
1.15959	26.001
1.16313	26.0547
1.16666	26.3434
1.1702	25.9683
1.17373	25.9683
1.17727	26.5881
1.1808	26.0906
1.18434	26.5435
1.18787	26.3147
1.19141	26.7074
1.19494	26.4851
1.19848	26.6406
1.20202	26.6657
1.20555	26.9207
1.20909	26.4779
1.21262	26.8104
1.21616	26.5739
1.21969	27.0977
1.22323	26.7953
1.22676	26.8313
1.2303	26.591
1.23383	26.8214
1.23737	26.8236
1.2409	27.1813
1.24444	27.1137
1.24797	26.9579
1.25151	27.2858
1.25505	27.1918
1.25858	27.1296
1.26212	27.089
1.26565	26.6211
1.26919	26.8802
1.27272	27.4138
1.27626	27.0135
1.27979	27.202
1.28333	27.2744
1.28686	27.2107
1.2904	26.8062
1.29393	26.5448
1.29747	26.9003
1.30101	26.9724
1.30454	26.7685
1.30808	26.3381
1.31161	26.6383
1.31515	26.6153
1.31868	26.8291
1.32222	26.6916
1.32575	26.8735
1.32929	26.3637
1.33282	26.8522
1.33636	26.6999
1.33989	26.9362
1.34343	26.7548
1.34696	26.4071
1.3505	26.3337
1.35404	26.771
1.35757	26.6255
1.36111	26.7568
1.36464	26.4093
1.36818	26.4049
1.37171	26.5152
1.37525	26.5691
1.37878	26.3325
1.38232	26.5382
1.38585	26.724
1.38939	26.6817
1.39292	26.07
1.39646	26.0204
1.39999	26.4007
1.40353	26.3598
1.40707	26.1103
1.4106	26.1919
1.41414	26.353
1.41767	26.6379
1.42121	26.181
1.42474	26.6127
1.42828	26.165
1.43181	26.3048
1.43535	25.9327
1.43888	26.0964
1.44242	25.6989
1.44595	26.0512
1.44949	26.0798
1.45302	26.0914
1.45656	25.8635
1.4601	26.0722
1.46363	25.6462
1.46717	25.9307
1.4707	26.2022
1.47424	25.4959
1.47777	25.5295
1.48131	25.7273
1.48484	25.6761
1.48838	25.7289
1.49191	25.6833
1.49545	25.5323
1.49898	25.8904
1.50252	25.4514
1.50605	25.6304
1.50959	25.4035
1.51313	25.496
1.51666	25.8299
1.5202	25.1912
1.52373	25.5064
1.52727	25.4289
1.5308	25.6945
1.53434	25.0904
1.53787	24.8793
1.54141	24.9966
1.54494	25.4229
1.54848	24.8329
1.55201	25.1499
1.55555	24.9345
1.55908	25.3548
1.56262	24.9139
1.56616	24.8957
1.56969	25.0814
1.57323	24.5444
1.57676	24.7068
1.5803	24.7134
1.58383	24.3407
1.58737	24.4075
1.5909	24.5568
1.59444	24.4836
1.59797	24.5633
1.60151	24.111
1.60504	24.2269
1.60858	24.2982
1.61211	24.086
1.61565	24.2423
1.61919	24.3713
1.62272	23.9924
1.62626	24.0623
1.62979	23.4499
1.63333	23.7007
1.63686	23.8641
1.6404	23.7199
1.64393	23.7008
1.64747	23.5905
1.651	23.7358
1.65454	23.3899
1.65807	23.6812
1.66161	24.0816
1.66515	23.7962
1.66868	23.4508
1.67222	23.8913
1.67575	24.0019
1.67929	23.775
1.68282	23.4212
1.68636	23.7017
1.68989	23.6629
1.69343	23.3653
1.69696	23.4669
1.7005	23.4077
1.70403	23.6644
1.70757	23.5884
1.7111	23.8251
1.71464	23.6009
1.71818	23.7576
1.72171	24.0348
1.72525	23.7026
1.72878	23.4229
1.73232	23.3949
1.73585	24.1891
1.73939	24.0822
1.74292	24.03
1.74646	24.3604
1.74999	24.0554
1.75353	23.9624
1.75706	23.413
1.7606	24.2585
1.76413	24.0391
1.76767	23.8484
1.77121	24.0684
1.77474	24.4371
1.77828	24.1449
1.78181	24.1274
1.78535	23.9985
1.78888	24.0727
1.79242	23.6053
1.79595	22.9148
1.79949	23.1522
1.80302	22.8004
1.80656	22.7377
1.81009	22.9622
1.81363	22.3571
1.81716	22.3801
1.8207	22.289
1.82424	21.9978
1.82777	21.9845
1.83131	21.6309
1.83484	21.1827
1.83838	21.3873
1.84191	20.8861
1.84545	20.9064
1.84898	20.8029
1.85252	20.4989
1.85605	20.4541
1.85959	19.9314
1.86312	20.1863
1.86666	19.5441
1.87019	19.7262
1.87373	18.8932
1.87727	19.1926
1.8808	18.6111
1.88434	18.613
1.88787	18.0845
1.89141	18.2391
1.89494	17.9069
1.89848	17.5037
1.90201	17.419
1.90555	17.1973
1.90908	17.0977
1.91262	16.5917
1.91615	16.9504
1.91969	16.6794
1.92322	16.5988
1.92676	16.3801
1.9303	16.457
1.93383	15.9376
1.93737	13.6092
1.9409	11.6082
1.94444	11.2152
1.94797	10.3638
1.95151	8.67839
1.95504	8.5615
1.95858	8.2119
1.96211	7.0442
1.96565	6.88842
1.96918	6.57629
1.97272	5.2896
1.97625	5.06095
1.97979	4.71814
1.98333	6.70281
1.98686	7.36844
1.9904	7.6791
1.99393	7.97898
1.99747	8.38635
2.001	8.22732
2.00454	8.59833
2.00807	9.22422
2.01161	8.47843
2.01514	8.86447
2.01868	8.80552
2.02221	9.00287
2.02575	9.04062
2.02929	9.0609
2.03282	9.02112
2.03636	9.00446
2.03989	9.22509
2.04343	8.94509
2.04696	9.29769
2.0505	9.64248
2.05403	9.40552
2.05757	9.58865
2.0611	9.79806
2.06464	9.98393
2.06817	9.84736
2.07171	9.77847
2.07524	9.91346
2.07878	10.0388
2.08232	10.0201
2.08585	10.0294
2.08939	10.1387
2.09292	10.0592
2.09646	10.2164
2.09999	10.1294
2.10353	10.2858
2.10706	10.2909
2.1106	10.3507
2.11413	10.5345
2.11767	10.247
2.1212	10.5488
2.12474	10.783
2.12827	10.4236
2.13181	10.4751
2.13535	10.4464
2.13888	10.1533
2.14242	10.0939
2.14595	10.295
2.14949	10.123
2.15302	9.97414
2.15656	9.8733
2.16009	9.81129
2.16363	9.94864
2.16716	10.0618
2.1707	9.78354
2.17423	9.84575
2.17777	9.76127
2.1813	9.72953
2.18484	9.92647
2.18838	9.57724
2.19191	9.78301
2.19545	9.59042
2.19898	9.57797
2.20252	9.64655
2.20605	9.28142
2.20959	9.60059
2.21312	9.25369
2.21666	9.25429
2.22019	9.45047
2.22373	9.33927
2.22726	9.14516
2.2308	9.2066
2.23433	9.24651
2.23787	9.06273
2.24141	9.32649
2.24494	9.21159
2.24848	9.0003
2.25201	8.69098
2.25555	9.01484
2.25908	8.93444
2.26262	8.99382
2.26615	9.09595
2.26969	8.87086
2.27322	8.96145
2.27676	9.04035
2.28029	9.04014
2.28383	9.01599
2.28736	8.97213
2.2909	8.79625
2.29444	8.71996
2.29797	8.81878
2.30151	8.58306
2.30504	8.87496
2.30858	8.57189
2.31211	8.86684
2.31565	8.51761
2.31918	8.52427
2.32272	8.67932
2.32625	8.65765
2.32979	8.55427
2.33332	8.53319
2.33686	8.88495
2.34039	8.53573
2.34393	8.25652
2.34747	8.35449
2.351	8.22971
2.35454	8.32991
2.35807	8.34801
2.36161	8.4018
2.36514	8.05054
2.36868	8.46341
2.37221	8.3195
2.37575	8.43151
2.37928	8.3832
2.38282	8.1649
2.38635	8.25652
2.38989	8.042
2.39343	8.16872
2.39696	8.33877
2.4005	8.40016
2.40403	8.22552
2.40757	8.54486
2.4111	8.28776
2.41464	7.68346
2.41817	8.08092
2.42171	8.04086
2.42524	7.97196
2.42878	7.929
2.43231	8.01036
2.43585	7.96047
2.43938	7.91317
2.44292	7.98781
2.44646	8.0788
2.44999	7.73551
2.45353	7.8979
2.45706	8.04603
2.4606	7.79045
2.46413	7.82953
2.46767	8.00776
2.4712	7.77273
2.47474	7.80063
2.47827	7.82537
2.48181	7.75918
2.48534	7.91671
2.48888	7.67613
2.49241	7.70448
2.49595	7.63975
2.49949	7.63441
2.50302	7.81111
2.50656	7.86733
2.51009	7.48478
2.51363	7.58245
2.51716	7.65158
2.5207	7.22769
2.52423	8.00204
2.52777	7.50999
2.5313	7.31868
2.53484	7.19622
2.53837	6.30258
2.54191	7.7207
2.54544	7.66937
2.54898	8.71928
2.55252	8.6605

## Sheet: Figure 2f
Relative Pressure (P/Po)	Quantity Adsorbed (cm3/g STP)	Relative Pressure (P/Po)	Quantity Adsorbed (cm3/g STP)
0.000174722	18.2481	0.99694	259.903
0.00026641	37.5688	0.97692	256.685
0.000482832	56.1692	0.92922	255.053
0.00106	78.446	0.88805	254.757
0.00222	97.7544	0.86651	254.735
0.00281	103.531	0.84661	254.735
0.0067	123.914	0.80758	254.848
0.0087	130.096	0.76753	254.96
0.01643	143.582	0.72742	255.085
0.02307	150.844	0.68722	255.175
0.03058	157.79	0.64723	255.288
0.0386	163.414	0.60703	255.33
0.04236	165.811	0.56698	255.29
0.04845	169.39	0.54594	255.244
0.05127	171.085	0.50641	255.125
0.05385	172.626	0.46641	254.87
0.05979	175.492	0.42626	254.506
0.06275	177.072	0.38617	254.02
0.06559	178.514	0.34606	253.326
0.07126	181.043	0.30594	252.38
0.07416	182.461	0.26591	251.079
0.07698	183.807	0.22617	248.461
0.08259	186.222	0.18694	241.77
0.08831	188.616	0.14659	230.393
0.09123	189.875	0.10477	215.88
0.09408	191.109
0.09975	193.275
0.12095	200.654
0.14553	208.851
0.16869	215.985
0.19225	221.898
0.21604	226.442
0.23988	229.481
0.26274	231.026
0.28502	232.286
0.3072	233.501
0.33006	234.595
0.35272	235.62
0.37579	236.581
0.39876	237.49
0.42178	238.374
0.44477	239.199
0.46776	239.957
0.49071	240.74
0.50254	241.319
0.51422	241.885
0.53689	242.458
0.55958	243.038
0.58278	243.562
0.59454	244.052
0.6063	244.503
0.62887	244.994
0.65164	245.404
0.67469	245.836
0.68667	246.269
0.69832	246.659
0.70981	247.046
0.72128	247.394
0.73278	247.709
0.74424	248.047
0.76688	248.336
0.80839	248.669
0.83212	249.043
0.83661	249.437
0.84797	249.793
0.87781	250.24
0.90119	250.718
0.90567	251.144
0.91693	251.611
0.94664	252.459
0.96985	253.769
0.97495	254.46
0.99265	257.058
0.99694	259.903

## Sheet: Figure 2f-inset
1.34405	1.1525
1.3798	0.01926
1.41554	0
1.45129	0.8505
1.48703	1.44947
1.52278	1.46397
1.55853	1.13709
1.59427	0.76857
1.63001	0.4907
1.66576	0.23899
1.70151	0
1.73726	0
1.773	0.05261
1.80875	0.12407
1.84449	0.23396
1.88024	0.40876
1.91599	0.60383
1.95173	0.89006
1.98748	1.26796
2.02322	1.65734
2.05897	1.92114
2.09472	1.8512
2.13046	1.67338
2.16621	1.07436
2.2377	0.91328
2.30919	1.15275
2.38068	1.3666
2.45218	1.50912
2.52367	1.58069
2.59516	1.46146
2.66665	1.02829
2.73814	0.92472
2.80964	1.15274
2.88113	0.78326
2.95262	0.62667
3.02411	0.84018
3.0956	0.64386
3.1671	0.16662
3.23859	0
3.31008	0
3.38157	0
3.45306	0
3.52456	0
3.59605	0.0164
3.66754	0.02047
3.73903	0
3.81052	0.01466
3.88202	0.02839
3.95351	0
4.025	0
4.09649	0.02456
4.16798	0
4.23948	0.03179
4.31097	0.04363
4.38246	0
4.45395	0
4.52544	0.05341
4.59694	0.04885
4.66843	0
4.73992	0.03159
4.81141	0
4.8829	0
4.9544	0
5.02589	0.02525
5.20462	0.07255
5.49059	0.05065
5.77655	0
6.09827	0.00423
6.41998	0.02089
6.7417	0.05001
7.09916	0.002
7.45662	0
7.84982	0
8.27877	0.02479
8.70773	0.02633
9.13668	0.02474
9.63712	0.02653
10.1376	0.0051
10.638	0
11.2099	0
11.7819	0
12.3896	0
13.033	0
13.6764	0
14.3913	0
15.1063	0
15.8927	0.00761
16.7148	0.03209
17.5727	0.00154
18.4664	0
19.3958	0
20.3967	0.000324059
21.4333	0.0022
22.5057	0.00347
23.6496	0.00334
24.8292	0.00426

## Sheet: Figure 2g
Raw	Intensity	Peak	Sum	Background
7356.61	7363.55	7356.61	7363.55	7356.61
7359.11	7363.68	7356.61	7363.68	7356.61
7182.43	7363.8	7356.6	7363.8	7356.6
7356.49	7364.6	7357.27	7364.6	7357.27
7498.57	7364.74	7357.27	7364.74	7357.27
7243.29	7364.34	7356.73	7364.34	7356.73
7318.51	7364.92	7357.16	7364.92	7357.16
7409.69	7365.21	7357.31	7365.21	7357.31
7299.24	7365.16	7357.11	7365.16	7357.11
7295.26	7365.54	7357.33	7365.54	7357.33
7288.93	7365.94	7357.57	7365.94	7357.57
7408.32	7366.38	7357.83	7366.38	7357.83
7264.08	7366.35	7357.64	7366.35	7357.64
7329.44	7366.89	7358	7366.89	7358
7273.5	7367.18	7358.11	7367.18	7358.11
7308.42	7367.69	7358.43	7367.69	7358.43
7336.85	7368.08	7358.62	7368.08	7358.62
7192.95	7368.36	7358.71	7368.36	7358.71
7316.95	7369.21	7359.34	7369.21	7359.34
7295.64	7369.58	7359.5	7369.58	7359.5
7303.33	7370.05	7359.75	7370.05	7359.75
7400.44	7370.49	7359.96	7370.49	7359.96
7247.48	7370.57	7359.81	7370.57	7359.81
7343.16	7371.25	7360.24	7371.25	7360.24
7039.73	7371.57	7360.3	7371.57	7360.3
7303.56	7373.06	7361.53	7373.06	7361.53
7183.16	7373.55	7361.75	7373.55	7361.75
7059.89	7374.51	7362.44	7374.51	7362.44
7323.65	7375.96	7363.6	7375.96	7363.6
7175.18	7376.41	7363.75	7376.41	7363.75
7218.23	7377.45	7364.47	7377.45	7364.47
7178.17	7378.33	7365.03	7378.33	7365.03
7470.1	7379.38	7365.75	7379.38	7365.75
7262.88	7379.33	7365.35	7379.33	7365.35
7071.43	7380.08	7365.74	7380.08	7365.74
7270.6	7381.59	7366.87	7381.59	7366.87
7301.12	7382.35	7367.23	7382.35	7367.23
7153.39	7383	7367.49	7383	7367.49
7253.12	7384.25	7368.31	7384.25	7368.31
7295.8	7385.13	7368.75	7385.13	7368.75
7303.13	7385.87	7369.03	7385.87	7369.03
7443.8	7386.6	7369.28	7386.6	7369.28
7341.9	7386.81	7368.99	7386.81	7368.99
7443.13	7387.44	7369.1	7387.44	7369.1
7422.65	7387.7	7368.81	7387.7	7368.81
7271.27	7388.06	7368.61	7388.06	7368.61
7534.13	7389.03	7368.98	7389.03	7368.98
7301.09	7389.02	7368.35	7389.02	7368.35
7388.49	7389.92	7368.61	7389.92	7368.61
7284.09	7390.53	7368.53	7390.53	7368.53
7307.77	7391.57	7368.85	7391.57	7368.85
7372.84	7392.55	7369.09	7392.55	7369.09
7456.69	7393.33	7369.07	7393.33	7369.07
7533.66	7393.82	7368.74	7393.82	7368.74
7326.83	7394.06	7368.11	7394.06	7368.11
7286.41	7395.14	7368.27	7395.14	7368.27
7220.79	7396.42	7368.58	7396.42	7368.58
7347.11	7398	7369.14	7398	7369.14
7292.98	7399.16	7369.23	7399.16	7369.23
7401.31	7400.59	7369.52	7400.59	7369.52
7394.27	7401.67	7369.4	7401.67	7369.4
7375.09	7402.85	7369.3	7402.85	7369.3
7441.75	7404.18	7369.28	7404.18	7369.28
7436.23	7405.33	7369	7405.33	7369
7211.11	7406.59	7368.75	7406.59	7368.75
7620.89	7408.81	7369.35	7408.81	7369.35
7289.88	7409.57	7368.39	7409.57	7368.39
7563.7	7411.71	7368.69	7411.71	7368.69
7296.35	7412.93	7367.94	7412.93	7367.94
7328.97	7415.3	7368.22	7415.3	7368.22
7287.34	7417.69	7368.36	7417.69	7368.37
7329.86	7420.42	7368.68	7420.41	7368.69
7493.25	7423.16	7368.82	7423.14	7368.85
7545.29	7425.49	7368.35	7425.45	7368.39
7447.24	7427.86	7367.67	7427.77	7367.76
7467.53	7430.89	7367.37	7430.7	7367.55
7358.36	7434.19	7366.98	7433.82	7367.35
7477.28	7438.36	7367.02	7437.65	7367.72
7473.32	7442.68	7366.59	7441.36	7367.92
7575.28	7447.85	7366.18	7445.44	7368.59
7439.51	7453.83	7365.38	7449.56	7369.66
7491.38	7462.05	7365.1	7454.66	7372.49
7612.42	7472.56	7364.62	7460.11	7377.06
7721.97	7486.18	7363.67	7465.74	7384.11
7653.52	7504.44	7362.3	7471.73	7395.01
7648.91	7529.98	7361.18	7478.94	7412.22
7642.22	7564.99	7360.08	7487.41	7437.67
7798.93	7612.52	7359	7497.55	7473.97
7757.29	7675.4	7357.31	7509.36	7523.35
7984.39	7758.19	7355.78	7524.5	7589.48
8156.91	7863.83	7353.38	7543.24	7673.96
8339.77	7996.25	7350.3	7567.66	7778.89
8347.69	8158.81	7346.51	7600.32	7905
8390.45	8354.64	7342.68	7645.35	8051.96
8807.51	8585.04	7338.66	7707.1	8216.61
9097.82	8848.83	7333.04	7789.69	8392.18
9313.69	9145.39	7326.28	7900.15	8571.52
9849.15	9473.15	7318.67	8046.18	8745.64
9942.63	9827.93	7308.98	8234.2	8902.7
10573.2	10208	7298.9	8473.18	9033.69
10725.8	10607.5	7286.36	8767.03	9126.8
11057.4	11023.9	7273.19	9120.96	9176.14
11453.4	11452.1	7258.7	9534.47	9176.39
11946.7	11885.9	7242.64	10002.4	9126.14
12364.3	12317.1	7224.63	10514.1	9027.6
12858	12735.5	7204.95	11053.4	8887.05
13055.5	13126.4	7183.3	11596.8	8712.85
13285.2	13472.3	7160.82	12116.8	8516.33
13431.2	13749.4	7137.37	12578.6	8308.16
13748.5	13930.7	7113.27	12945.1	8098.85
14034.5	13988.2	7087.86	13179.6	7896.48
13908.6	13901.4	7061.26	13254.7	7707.9
13774.5	13664.4	7035.04	13160.4	7539
13524.2	13287.3	7009.24	12904.5	7392.02
12972	12795.8	6984.29	12512.4	7267.67
12444	12224.5	6961.37	12020.1	7165.82
11862.5	11609.1	6940.37	11465.3	7084.16
11091.8	10981.8	6921.52	10883.3	7020.07
10538.5	10370.9	6905.56	10305.1	6971.38
9733.36	9796.94	6891.65	9754.09	6934.5
9276.27	9276.23	6880.77	9249.04	6907.96
8742.8	8817.07	6871.59	8800.25	6888.41
8203.49	8423.71	6864.43	8413.57	6874.56
8057.3	8096.04	6859.3	8090.09	6865.26
7663.29	7828.8	6854.71	7825.39	6858.12
7580.1	7616.78	6851.62	7614.88	6853.52
7287.44	7451.33	6848.83	7450.29	6849.86
7228.48	7325.24	6847.15	7324.69	6847.7
7198.5	7230.04	6845.69	7229.76	6845.97
7002.78	7158.78	6844.34	7158.64	6844.48
6909.7	7106.26	6843.73	7106.19	6843.8
7094.41	7067.36	6843.48	7067.33	6843.51
7010.36	7037.32	6842.52	7037.31	6842.53
6928.38	7014.42	6841.88	7014.41	6841.88
6924.79	6996.64	6841.54	6996.64	6841.55
6963.88	6982.27	6841.23	6982.27	6841.23
6819.04	6970.18	6840.76	6970.18	6840.76
6898.62	6960.4	6840.84	6960.4	6840.84
7061.72	6951.63	6840.62	6951.63	6840.62
6731.72	6943.25	6839.77	6943.25	6839.77
6944.61	6936.94	6840.19	6936.94	6840.19
6954.41	6930.48	6839.78	6930.48	6839.78
6968.78	6924.56	6839.35	6924.56	6839.35
6865.21	6919.06	6838.85	6919.06	6838.85
6812.21	6914.38	6838.75	6914.38	6838.75
6991.63	6910.29	6838.85	6910.29	6838.85
6839.1	6905.84	6838.27	6905.84	6838.27
6945.61	6902.28	6838.26	6902.28	6838.26
6957.73	6898.58	6837.85	6898.58	6837.85
7052.73	6895.08	6837.39	6895.08	6837.39
6919.99	6891.43	6836.57	6891.43	6836.57
6827.06	6888.48	6836.25	6888.48	6836.25
6850.35	6886.08	6836.28	6886.08	6836.28
7062.1	6883.75	6836.23	6883.75	6836.23
6899.61	6880.76	6835.36	6880.76	6835.36
6926.71	6878.52	6835.12	6878.52	6835.12
6972.93	6876.31	6834.77	6876.31	6834.77
6919.42	6874.04	6834.24	6874.04	6834.24
6926	6872.07	6833.91	6872.07	6833.91
6912.21	6870.18	6833.56	6870.18	6833.56
7012.59	6868.43	6833.26	6868.43	6833.26
6874.92	6866.38	6832.57	6866.38	6832.57
6895.49	6864.93	6832.41	6864.93	6832.41
7010.48	6863.47	6832.17	6863.47	6832.17
6982.28	6861.64	6831.49	6861.64	6831.49
6837.29	6859.98	6830.91	6859.98	6830.91
6933.44	6858.92	6830.89	6858.92	6830.89
6948.26	6857.55	6830.49	6857.55	6830.49
6924.37	6856.17	6830.04	6856.17	6830.04
7035.54	6854.93	6829.68	6854.93	6829.68
6887.66	6853.31	6828.89	6853.31	6828.89
6681.39	6852.29	6828.67	6852.29	6828.67
6912.72	6852.09	6829.23	6852.09	6829.23
6840.39	6851.05	6828.91	6851.05	6828.91
6793.07	6850.32	6828.87	6850.32	6828.87
7008.58	6849.8	6829	6849.8	6829
6797.88	6848.48	6828.32	6848.48	6828.32
7069.46	6848	6828.43	6848	6828.43
6930.64	6846.5	6827.51	6846.5	6827.51
6898.96	6845.56	6827.11	6845.56	6827.11
6826.84	6844.76	6826.84	6844.76	6826.84

## Sheet: Figure 2h
399.692	0	399.692	0	399.692	0
400.174	76.0428	400.174	6.00785	400.174	9.55128
400.656	76.5747	400.656	5.69287	400.656	9.0562
401.138	77.0686	401.138	5.2821	401.138	8.38134
401.62	77.4867	401.62	4.89056	401.62	7.70219
402.102	77.8389	402.102	4.60969	402.102	7.17276
402.584	78.1608	402.584	4.47266	402.584	6.85805
403.067	78.4832	403.067	4.44606	403.067	6.71249
403.549	78.809	403.549	4.45388	403.549	6.61476
404.031	79.1071	404.031	4.41798	404.031	6.43625
404.513	79.326	404.513	4.29507	404.513	6.10769
404.995	79.4183	404.995	4.09595	404.995	5.65601
405.477	79.3689	405.477	3.87898	405.477	5.19448
405.959	79.2089	405.959	3.71715	405.959	4.8624
406.442	79.0029	406.442	3.65468	406.442	4.74266
406.924	78.8129	406.924	3.68127	406.924	4.81254
407.406	78.6643	407.406	3.74289	407.406	4.96322
407.888	78.5357	407.888	3.7786	407.888	5.06985
408.37	78.3762	408.37	3.75709	408.37	5.06177
408.852	78.1397	408.852	3.6937	408.852	4.95665
409.334	77.8153	409.334	3.64051	409.334	4.84511
409.817	77.4422	409.817	3.65405	409.817	4.83392
410.299	77.0925	410.299	3.75776	410.299	4.97699
410.781	76.8339	410.781	3.92372	410.781	5.23912
411.263	76.6943	411.263	4.08717	411.263	5.51621
411.745	76.6501	411.745	4.1818	411.745	5.69544
412.227	76.641	412.227	4.17364	412.227	5.71603
412.709	76.5999	412.709	4.07686	412.709	5.59928
413.191	76.4822	413.191	3.94594	413.191	5.43638
413.674	76.2852	413.674	3.84669	413.674	5.33783
414.156	76.0431	414.156	3.8208	414.156	5.37086
414.638	75.8037	414.638	3.86621	414.638	5.52559
415.12	75.5991	415.12	3.94489	415.12	5.72954
415.602	75.4318	415.602	4.00896	415.602	5.89374
416.084	75.276	416.084	4.02692	416.084	5.95731
416.566	75.0892	416.566	4.00006	416.566	5.91275
417.048	74.8275	417.048	3.9679	417.048	5.80996
417.531	74.4657	417.531	3.99919	417.531	5.73445
418.013	74.0231	418.013	4.15392	418.013	5.74517
418.495	73.5774	418.495	4.41347	418.495	5.7847
418.977	73.2273	418.977	4.64778	418.977	5.67383
419.459	73.0195	419.459	4.71542	419.459	5.28453
419.941	72.9272	419.941	4.6006	419.941	4.69705
420.423	72.9054	420.423	4.40607	420.423	4.13213
420.906	72.9382	420.906	4.25237	420.906	3.79138
421.388	73.0404	421.388	4.2104	421.388	3.77153
421.87	73.2369	421.87	4.28785	421.87	4.05345
422.352	73.5413	422.352	4.44187	422.352	4.52608
422.834	73.942	422.834	4.60298	422.834	5.02817
423.316	74.4008	423.316	4.70507	423.316	5.40456
423.798	74.8634	423.798	4.71457	423.798	5.56433
424.281	75.28	424.281	4.64703	424.281	5.51709
424.763	75.6266	424.763	4.55788	424.763	5.36128
425.245	75.9132	425.245	4.5085	425.245	5.22266
425.727	76.1717	425.727	4.52862	425.727	5.18005
426.209	76.4329	426.209	4.60164	426.209	5.22974
426.691	76.7076	426.691	4.68053	426.691	5.30718
427.173	76.983	427.173	4.7189	427.173	5.34085
427.656	77.233	427.656	4.69671	427.656	5.29995
428.138	77.4342	428.138	4.62944	428.138	5.21197
428.62	77.5794	428.62	4.55911	428.62	5.14593
429.102	77.6824	429.102	4.53185	429.102	5.17094
429.584	77.7722	429.584	4.5727	429.584	5.31128
430.066	77.8773	430.066	4.67116	430.066	5.52443
430.548	78.0114	430.548	4.78686	430.548	5.71827
431.031	78.167	431.031	4.87298	431.031	5.80074
431.513	78.3217	431.513	4.90344	431.513	5.7328
431.995	78.4532	431.995	4.88746	431.995	5.55292
432.477	78.5522	432.477	4.86401	432.477	5.35888
432.959	78.6271	432.959	4.87608	432.959	5.25198
433.441	78.6971	433.441	4.94682	433.441	5.28565
433.923	78.7771	433.923	5.06552	433.923	5.4389
434.406	78.8658	434.406	5.19346	434.406	5.63108
434.888	78.9416	434.888	5.28425	434.888	5.7671
435.37	78.9721	435.37	5.30852	435.37	5.78935
435.852	78.9312	435.852	5.27003	435.852	5.71029
436.334	78.8183	436.334	5.20364	436.334	5.60507
436.816	78.6636	436.816	5.15342	436.816	5.56407
437.298	78.5152	437.298	5.14507	437.298	5.63391
437.78	78.4138	437.78	5.17216	437.78	5.79117
438.262	78.3743	438.262	5.20512	438.262	5.96381
438.745	78.3821	438.745	5.21315	438.745	6.07922
439.227	78.4045	439.227	5.18357	439.227	6.10565
439.709	78.4071	439.709	5.12995	439.709	6.06886
440.191	78.3682	440.191	5.08725	440.191	6.04093
440.673	78.2887	440.673	5.09537	440.673	6.105
441.155	78.1908	441.155	5.17658	441.155	6.30715
441.637	78.1064	441.637	5.31803	441.637	6.61971
442.12	78.0591	442.12	5.47307	442.12	6.94428
442.602	78.0519	442.602	5.58521	442.602	7.16254
443.084	78.0673	443.084	5.6209	443.084	7.20559
443.566	78.0816	443.566	5.58808	443.566	7.09373
444.048	78.0804	444.048	5.5283	444.048	6.92034
444.53	78.0656	444.53	5.48969	444.53	6.79525
445.012	78.0511	445.012	5.49974	445.012	6.78485
445.495	78.0495	445.495	5.55356	445.495	6.88422
445.977	78.0613	445.977	5.6215	445.977	7.02953
446.459	78.0714	446.459	5.66927	446.459	7.13959
446.941	78.0567	446.941	5.67908	446.941	7.16181
447.423	77.9996	447.423	5.66035	447.423	7.09953
447.905	77.9011	447.905	5.64373	447.905	7.00521
448.387	77.7829	448.387	5.66108	448.387	6.94394
448.87	77.6777	448.87	5.72528	448.87	6.95099
449.352	77.6114	449.352	5.82303	449.352	7.01236
449.834	77.5916	449.834	5.92395	449.834	7.0775
450.316	77.6039	450.316	5.99777	450.316	7.09211
450.798	77.6202	450.798	6.03001	450.798	7.03156
451.28	77.6113	451.28	6.02955	451.28	6.92041
451.762	77.5619	451.762	6.02446	451.762	6.82653
452.245	77.4811	452.245	6.0453	452.245	6.82673
452.727	77.3984	452.727	6.10391	452.727	6.95731
453.209	77.3475	453.209	6.1827	453.209	7.18601
453.691	77.3461	453.691	6.24515	453.691	7.43005
454.173	77.3879	454.173	6.25871	454.173	7.60544
454.655	77.4479	454.655	6.21335	454.655	7.66941
455.137	77.4945	455.137	6.12713	455.137	7.635
455.62	77.5019	455.62	6.03973	455.62	7.56008
456.102	77.4583	456.102	5.99731	456.102	7.51876
456.584	77.3696	456.584	6.03037	456.584	7.56191
457.066	77.2557	457.066	6.13208	457.066	7.681
457.548	77.1395	457.548	6.25477	457.548	7.8037
458.03	77.0343	458.03	6.33742	458.03	7.84182
458.512	76.939	458.512	6.34837	458.512	7.76057
458.994	76.8471	458.994	6.30453	458.994	7.60617
459.477	76.757	459.477	6.25294	459.477	7.46995
459.959	76.677	459.959	6.23673	459.959	7.42849
460.441	76.6211	460.441	6.27179	460.441	7.50345
460.923	76.6	460.923	6.34257	460.923	7.65653
461.405	76.615	461.405	6.41343	461.405	7.81205
461.887	76.6551	461.887	6.44825	461.887	7.89511
462.369	76.701	462.369	6.42961	462.369	7.86916
462.851	76.7342	462.851	6.36858	462.851	7.75593
463.334	76.7451	463.334	6.29941	463.334	7.62534
463.816	76.7366	463.816	6.25829	463.816	7.55432
464.298	76.7184	464.298	6.26407	464.298	7.58715
464.78	76.697	464.78	6.30825	464.78	7.71407
465.262	76.6677	465.262	6.36175	465.262	7.88189
465.744	76.6132	465.744	6.39214	465.744	8.02573
466.226	76.5101	466.226	6.382	466.226	8.10351
466.709	76.3424	466.709	6.33982	466.709	8.1172
467.191	76.1144	467.191	6.29711	467.191	8.10964
467.673	75.8551	467.673	6.29093	467.673	8.13621
468.155	75.6082	468.155	6.34085	468.155	8.22651
468.637	75.4124	468.637	6.43612	468.637	8.36324
469.119	75.2841	469.119	6.54225	469.119	8.49315
469.601	75.2126	469.601	6.62092	469.601	8.56057
470.084	75.168	470.084	6.64944	470.084	8.53995
470.566	75.1155	470.566	6.63094	470.566	8.45202
471.048	75.0295	471.048	6.59247	471.048	8.35748
471.53	74.9045	471.53	6.57117	471.53	8.32815
472.012	74.7565	472.012	6.59227	472.012	8.40294
472.494	74.6128	472.494	6.65077	472.494	8.55564
472.976	74.4937	472.976	6.71399	472.976	8.70636
473.459	74.3992	473.459	6.74629	473.459	8.77682
473.941	74.3125	473.941	6.73533	473.941	8.74359
474.423	74.214	474.423	6.69852	474.423	8.64823
474.905	74.0935	474.905	6.66962	474.905	8.56666
475.387	73.9552	475.387	6.67826	475.387	8.56569
475.869	73.8127	475.869	6.73439	475.869	8.67021
476.351	73.6799	476.351	6.82395	476.351	8.85339
476.834	73.5619	476.834	6.91651	476.834	9.05161
477.316	73.4509	477.316	6.98172	477.316	9.19791
477.798	73.3291	477.798	7.00631	477.798	9.25714
478.28	73.1787	478.28	7.0019	478.28	9.2439
478.762	72.9918	478.762	6.99845	478.762	9.21139
479.244	72.7748	479.244	7.0267	479.244	9.21803
479.726	72.5453	479.726	7.10003	479.726	9.29167
480.209	72.3221	480.209	7.20671	480.209	9.41326
480.691	72.1155	480.691	7.3163	480.691	9.5283
481.173	71.9229	481.173	7.39619	481.173	9.57855
481.655	71.7305	481.655	7.42892	481.655	9.53642
482.137	71.5216	482.137	7.42171	482.137	9.42404
482.619	71.285	482.619	7.40274	482.619	9.30628
483.101	71.0206	483.101	7.40543	483.101	9.25898
483.583	70.7367	483.583	7.44832	483.583	9.32727
484.066	70.4418	484.066	7.5229	484.066	9.49883
484.548	70.1346	484.548	7.59834	484.548	9.7105
485.03	69.799	485.03	7.64084	485.03	9.88578
485.512	69.4088	485.512	7.63498	485.512	9.97842
485.994	68.9362	485.994	7.59324	485.994	9.9948
486.476	68.3619	486.476	7.54827	486.476	9.98321
486.958	67.6782	486.958	7.53427	486.958	10.0003
487.44	66.8864	487.44	7.56895	487.44	10.0769
487.923	65.9904	487.923	7.64611	487.923	10.2025
488.405	64.9913	488.405	7.74176	488.405	10.335
488.887	63.8889	488.887	7.82875	488.887	10.4273
489.369	62.6894	489.369	7.8918	489.369	10.4557
489.851	61.4166	489.851	7.93529	489.851	10.4349
490.333	60.1213	490.333	7.9797	490.333	10.4116
490.815	58.8828	490.815	8.048	490.815	10.4383
491.298	57.7971	491.298	8.14923	491.298	10.5406
491.78	56.9575	491.78	8.26943	491.78	10.6983
492.262	56.4323	492.262	8.37716	492.262	10.8544
492.744	56.2511	492.744	8.44123	492.744	10.9473
493.226	56.4028	493.226	8.44952	493.226	10.9473
493.708	56.8438	493.708	8.41653	493.708	10.8736
494.19	57.5113	494.19	8.37583	494.19	10.7825
494.673	58.3351	494.673	8.36124	494.673	10.7337
495.155	59.2458	495.155	8.39054	495.155	10.761
495.637	60.1793	495.637	8.45788	495.637	10.8565
496.119	61.0792	496.119	8.53911	496.119	10.98
496.601	61.8993	496.601	8.60603	496.601	11.0834
497.083	62.6078	497.083	8.64206	497.083	11.1389
497.565	63.1904	497.565	8.65097	497.565	11.1537
498.048	63.6508	498.048	8.65389	498.048	11.1639
498.53	64.0067	498.53	8.67634	498.53	11.2108
499.012	64.281	499.012	8.73352	499.012	11.3145
499.494	64.4918	499.494	8.82204	499.494	11.4605
499.976	64.6465	499.976	8.92219	499.976	11.6064
500.458	64.7415	500.458	9.00852	500.458	11.703
500.94	64.7686	500.94	9.06349	500.94	11.7213
501.423	64.7239	501.423	9.08791	501.423	11.672
501.905	64.617	501.905	9.10153	501.905	11.6046
502.387	64.4712	502.387	9.13105	502.387	11.5804
502.869	64.3144	502.869	9.19236	502.869	11.6341
503.351	64.1648	503.351	9.28033	503.351	11.7542
503.833	64.023	503.833	9.37399	503.833	11.8938
504.315	63.8734	504.315	9.45081	504.315	12.003
504.798	63.6938	504.798	9.49974	504.798	12.0565
505.28	63.4654	505.28	9.52615	505.28	12.0648
505.762	63.181	505.762	9.54805	505.762	12.0663
506.244	62.8471	506.244	9.58546	506.244	12.1055
506.726	62.4802	506.726	9.64806	506.726	12.2059
507.208	62.0975	507.208	9.72841	507.208	12.3542
507.69	61.7078	507.69	9.80618	507.69	12.5065
508.172	61.3086	508.172	9.86141	508.172	12.6157
508.654	60.8893	508.654	9.88755	508.654	12.6591
509.137	60.4398	509.137	9.89579	509.137	12.6506
509.619	59.9563	509.619	9.909	509.619	12.6312
510.101	59.4432	510.101	9.949	510.101	12.6456
510.583	58.9094	510.583	10.0244	510.583	12.7169
511.065	58.3623	511.065	10.1254	511.065	12.8348
511.547	57.8035	511.547	10.2289	511.547	12.9619
512.029	57.2288	512.029	10.3109	512.029	13.0557
512.512	56.6325	512.512	10.3595	512.512	13.0927
512.994	56.0127	512.994	10.3811	512.994	13.0818
513.476	55.3738	513.476	10.3963	513.476	13.0584
513.958	54.7243	513.958	10.4281	513.958	13.0645
514.44	54.0701	514.44	10.4892	514.44	13.1259
514.922	53.4085	514.922	10.5757	514.922	13.2387
515.404	52.7251	515.404	10.6682	515.404	13.3714
515.887	51.9984	515.887	10.7423	515.887	13.4816
516.369	51.2099	516.369	10.7823	516.369	13.5399
516.851	50.3562	516.851	10.7911	516.851	13.5475
517.333	49.457	517.333	10.7901	517.333	13.5366
517.815	48.551	517.815	10.807	517.815	13.5507
518.297	47.6826	518.297	10.8589	518.297	13.6164
518.779	46.8854	518.779	10.9415	518.779	13.727
519.261	46.1743	519.261	11.0334	519.261	13.8487
519.744	45.5484	519.744	11.1097	519.744	13.9448
520.226	45.0012	520.226	11.1567	520.226	13.9986
520.708	44.5294	520.708	11.1778	520.708	14.0215
521.19	44.1349	521.19	11.1897	521.19	14.0443
521.672	43.8205	521.672	11.2116	521.672	14.0969
522.154	43.5833	522.154	11.2543	522.154	14.1904
522.636	43.4121	522.636	11.3155	522.636	14.3104
523.119	43.2906	523.119	11.3827	523.119	14.4251
523.601	43.2083	523.601	11.4413	523.601	14.5027
524.083	43.1722	524.083	11.4836	524.083	14.5293
524.565	43.2154	524.565	11.5144	524.565	14.519
525.047	43.3963	525.047	11.5494	525.047	14.5101
525.529	43.7832	525.529	11.6056	525.529	14.5451
526.011	44.4288	526.011	11.6897	526.011	14.645
526.494	45.3471	526.494	11.7909	526.494	14.7946
526.976	46.5096	526.976	11.8867	526.976	14.9511
527.458	47.8605	527.458	11.9562	527.458	15.0716
527.94	49.3398	527.94	11.9921	527.94	15.1381
528.422	50.8974	528.422	12.0039	528.422	15.1647
528.904	52.4946	528.904	12.0118	528.904	15.1872
529.386	54.0972	529.386	12.0358	529.386	15.2416
529.869	55.6684	529.869	12.0859	529.869	15.3451
530.351	57.166	530.351	12.1571	530.351	15.4864
530.833	58.5472	530.833	12.2331	530.833	15.632
531.315	59.7772	531.315	12.2961	531.315	15.7458
531.797	60.8374	531.797	12.3373	531.797	15.809
532.279	61.7285	532.279	12.3625	532.279	15.831
532.761	62.4671	532.761	12.389	532.761	15.8442
533.244	63.0776	533.244	12.4359	533.244	15.8844
533.726	63.5828	533.726	12.5129	533.726	15.9702
534.208	63.9978	534.208	12.614	534.208	16.0919
534.69	64.3278	534.69	12.7202	534.69	16.2161
535.172	64.5713	535.172	12.8095	535.172	16.3049
535.654	64.7259	535.654	12.8682	535.654	16.3377
536.136	64.7943	536.136	12.8978	536.136	16.323
536.619	64.7859	536.619	12.9135	536.619	16.2945
537.101	64.7157	537.101	12.9351	537.101	16.2927
537.583	64.5988	537.583	12.9757	537.583	16.3425
538.065	64.4458	538.065	13.0354	538.065	16.4413
538.547	64.2598	538.547	13.1026	538.547	16.5626
539.029	64.0386	539.029	13.1625	539.029	16.6733
539.511	63.7794	539.511	13.2064	539.511	16.7531
539.994	63.4833	539.994	13.2372	539.994	16.805
540.476	63.1586	540.476	13.2679	540.476	16.8521
540.958	62.8185	540.958	13.3131	540.958	16.922
541.44	62.4763	541.44	13.3808	541.44	17.0282
541.922	62.1401	541.922	13.4664	541.922	17.1605
542.404	61.8092	542.404	13.5558	542.404	17.2895
542.886	61.4759	542.886	13.6337	542.886	17.3836
543.368	61.1296	543.368	13.692	543.368	17.4271
543.851	60.7624	543.851	13.7349	543.851	17.4297
544.333	60.3725	544.333	13.7764	544.333	17.4232
544.815	59.9635	544.815	13.8318	544.815	17.4447
545.297	59.5413	545.297	13.9084	545.297	17.5168
545.779	59.1094	545.779	13.9997	545.779	17.6344
546.261	58.6659	546.261	14.0882	546.261	17.7673
546.743	58.205	546.743	14.1552	546.743	17.8775
547.226	57.7202	547.226	14.1913	547.226	17.9406
547.708	57.2082	547.708	14.2025	547.708	17.9584
548.19	56.6706	548.19	14.2067	548.19	17.9565
548.672	56.1119	548.672	14.2247	548.672	17.9682
549.154	55.5347	549.154	14.2695	549.154	18.016
549.636	54.9367	549.636	14.3398	549.636	18.0999
550.118	54.3092	550.118	14.4223	550.118	18.1999
550.601	53.6409	550.601	14.4993	550.601	18.2893
551.083	52.9228	551.083	14.559	551.083	18.3516
551.565	52.1521	551.565	14.6004	551.565	18.3894
552.047	51.332	552.047	14.6324	552.047	18.4209
552.529	50.4683	552.529	14.6665	552.529	18.4671
553.011	49.5632	553.011	14.7089	553.011	18.5371
553.493	48.6116	553.493	14.7562	553.493	18.6208
553.975	47.6012	553.975	14.798	553.975	18.6943
554.458	46.5191	554.458	14.8233	554.458	18.7342
554.94	45.3586	554.94	14.8296	554.94	18.7326
555.422	44.1266	555.422	14.8252	555.422	18.7047
555.904	42.8439	555.904	14.8275	555.904	18.6826
556.386	41.5411	556.386	14.8535	556.386	18.6987
556.868	40.2508	556.868	14.9111	556.868	18.7688
557.35	39.0042	557.35	14.9942	557.35	18.8829
557.832	37.8322	557.832	15.0863	557.832	19.011
558.315	36.7753	558.315	15.1679	558.315	19.1193
558.797	35.893	558.797	15.2267	558.797	19.1875
559.279	35.2693	559.279	15.2622	559.279	19.2189
559.761	35.0067	559.761	15.2845	559.761	19.237
560.243	35.2096	560.243	15.3072	560.243	19.2715
560.725	35.9611	560.725	15.339	560.725	19.3413
561.207	37.3018	561.207	15.3785	561.207	19.4443
561.69	39.2171	561.69	15.4157	561.69	19.5599
562.172	41.6336	562.172	15.4387	562.172	19.6614
562.654	44.4241	562.654	15.4412	562.654	19.7315
563.136	47.4183	563.136	15.4272	563.136	19.7708
563.618	50.4196	563.618	15.4088	563.618	19.7958
564.1	53.2277	564.1	15.4001	564.1	19.8269
564.582	55.6635	564.582	15.4087	564.582	19.8743
565.065	57.5902	565.065	15.4325	565.065	19.9309
565.547	58.9247	565.547	15.4611	565.547	19.9758
566.029	59.638	566.029	15.4829	566.029	19.9871
566.511	59.7482	566.511	15.4927	566.511	19.9561
566.993	59.3114	566.993	15.4956	566.993	19.8947
567.475	58.4129	567.475	15.505	567.475	19.8315
567.957	57.1585	567.957	15.5343	567.957	19.7973
568.439	55.6661	568.439	15.5888	568.439	19.8087
568.922	54.0588	568.922	15.6609	568.922	19.8588
569.404	52.4618	569.404	15.7331	569.404	19.922
569.886	51.0031	569.886	15.7873	569.886	19.97
570.368	49.8131	570.368	15.8136	570.368	19.9882
570.85	49.017	570.85	15.8153	570.85	19.984
571.332	48.7173	571.332	15.8061	571.332	19.982
571.814	48.9716	571.814	15.8027	571.814	20.0092
572.297	49.7758	572.297	15.8157	572.297	20.0801
572.779	51.0635	572.779	15.8455	572.779	20.1892
573.261	52.7211	573.261	15.8834	573.261	20.3151
573.743	54.6116	573.743	15.9179	573.743	20.434
574.225	56.597	574.225	15.9426	574.225	20.5331
574.707	58.5519	574.707	15.9599	574.707	20.6191
575.189	60.3723	575.189	15.9803	575.189	20.7142
575.672	61.9797	575.672	16.0162	575.672	20.8439
576.154	63.3262	576.154	16.0737	576.154	21.0201
576.636	64.3959	576.636	16.1479	576.636	21.2322
577.118	65.2016	577.118	16.2252	577.118	21.4528
577.6	65.7762	577.6	16.2912	577.6	21.6529
578.082	66.1623	578.082	16.3382	578.082	21.8175
578.564	66.4036	578.564	16.3685	578.564	21.9515
579.047	66.5398	579.047	16.392	579.047	22.0744
579.529	66.6036	579.529	16.4197	579.529	22.2076
580.011	66.6196	580.011	16.457	580.011	22.3598
580.493	66.6026	580.493	16.5002	580.493	22.5208
580.975	66.5589	580.975	16.5385	580.975	22.6657
581.457	66.4886	581.457	16.5608	581.457	22.7699
581.939	66.3901	581.939	16.5634	581.939	22.8243
582.422	66.2644	582.422	16.5524	582.422	22.8423
582.904	66.117	582.904	16.5406	582.904	22.8534
583.386	65.9571	583.386	16.5406	583.386	22.8885
583.868	65.7946	583.868	16.5573	583.868	22.9648
584.35	65.6359	584.35	16.5853	584.35	23.0775
584.832	65.4826	584.832	16.6115	584.832	23.2038
585.314	65.3313	585.314	16.6225	585.314	23.3163
585.796	65.1771	585.796	16.6128	585.796	23.3981
586.279	65.0171	586.279	16.5876	586.279	23.4523
586.761	64.853	586.761	16.5604	586.761	23.4986
587.243	64.6902	587.243	16.5456	587.243	23.5615
587.725	64.5355	587.725	16.5504	587.725	23.6557
588.207	64.3938	588.207	16.5713	588.207	23.778
588.689	64.2663	588.689	16.5967	588.689	23.9095
589.171	64.1506	589.171	16.613	589.171	24.026
589.654	64.0442	589.654	16.6131	589.654	24.1113
590.136	63.9469	590.136	16.5997	590.136	24.165
590.618	63.8635	590.618	16.5847	590.618	24.2022
591.1	63.803	591.1	16.5823	591.1	24.2444
591.582	63.7751	591.582	16.6009	591.582	24.3063
592.064	63.7865	592.064	16.6372	592.064	24.3873
592.546	63.8368	592.546	16.6777	592.546	24.4724
593.029	63.9192	593.029	16.7062	593.029	24.5434
593.511	64.0222	593.511	16.7132	593.511	24.5918
593.993	64.1328	593.993	16.6998	593.993	24.6243
594.475	64.2386	594.475	16.6758	594.475	24.6591
594.957	64.3281	594.957	16.6539	594.957	24.7151
595.439	64.3898	595.439	16.642	595.439	24.8005
595.921	64.4116	595.921	16.6398	595.921	24.9082
596.403	64.3825	596.403	16.6401	596.403	25.0191
596.886	64.2939	596.886	16.6339	596.886	25.1131
597.368	64.1422	597.368	16.617	597.368	25.1805
597.85	63.9305	597.85	16.5932	597.85	25.2275
598.332	63.6677	598.332	16.5728	598.332	25.2728
598.814	63.366	598.814	16.5672	598.814	25.3363
599.296	63.0372	599.296	16.5818	599.296	25.4274
599.778	62.6884	599.778	16.6129	599.778	25.5384
600.261	62.3195	600.261	16.6482	600.261	25.6482
600.743	61.9232	600.743	16.6741	600.743	25.7345
601.225	61.4876	601.225	16.6824	601.225	25.7873
601.707	61.001	601.707	16.6745	601.707	25.8149
602.189	60.4564	602.189	16.6599	602.189	25.8395
602.671	59.8559	602.671	16.6497	602.671	25.8847
603.153	59.2127	603.153	16.6505	603.153	25.9624
603.635	58.5517	603.635	16.6609	603.635	26.0663
604.118	57.9072	604.118	16.673	604.118	26.1752
604.6	57.3183	604.6	16.6777	604.6	26.2641
605.082	56.8221	605.082	16.6708	605.082	26.318
605.564	56.4469	605.564	16.656	605.564	26.3397
606.046	56.207	606.046	16.6438	606.046	26.3477
606.528	56.1023	606.528	16.6449	606.528	26.366
607.01	56.1233	607.01	16.6648	607.01	26.4106
607.493	56.2585	607.493	16.6999	607.493	26.4819
607.975	56.5035	607.975	16.7398	607.975	26.5656
608.457	56.8655	608.457	16.7727	608.457	26.6419
608.939	57.3617	608.939	16.792	608.939	26.6974
609.421	58.0113	609.421	16.7996	609.421	26.7321
609.903	58.8225	609.903	16.8045	609.903	26.7584
610.385	59.7812	610.385	16.8172	610.385	26.7926
610.868	60.8448	610.868	16.8434	610.868	26.8434
611.35	61.9468	611.35	16.8807	611.35	26.9063
611.832	63.0095	611.832	16.92	611.832	26.965
612.314	63.9614	612.314	16.9508	612.314	27.0014
612.796	64.7537	612.796	16.9679	612.796	27.0058
613.278	65.3687	613.278	16.9737	613.278	26.9839
613.76	65.8182	613.76	16.9781	613.76	26.9544
614.243	66.1333	614.243	16.9923	614.243	26.9399
614.725	66.3504	614.725	17.0234	614.725	26.955
615.207	66.499	615.207	17.0704	615.207	26.9992
615.689	66.5969	615.689	17.1254	615.689	27.0577
616.171	66.6513	616.171	17.1779	616.171	27.1102
616.653	66.6661	616.653	17.2212	616.653	27.1424
617.135	66.6483	617.135	17.2554	617.135	27.1541
617.617	66.6107	617.617	17.2873	617.617	27.1585
618.1	66.569	618.1	17.3246	618.1	27.1739
618.582	66.5362	618.582	17.3715	618.582	27.212
619.064	66.5177	619.064	17.4253	619.064	27.2717
619.546	66.5097	619.546	17.4786	619.546	27.3399
620.028	66.5035	620.028	17.5242	620.028	27.3998
620.51	66.4906	620.51	17.5595	620.51	27.4403
620.992	66.4679	620.992	17.5891	620.992	27.4627
621.475	66.4393	621.475	17.6225	621.475	27.4795
621.957	66.4131	621.957	17.6686	621.957	27.507
622.439	66.3969	622.439	17.7307	622.439	27.5556
622.921	66.3931	622.921	17.8039	622.921	27.624
623.403	66.3977	623.403	17.8778	623.403	27.6998
623.885	66.4029	623.885	17.9415	623.885	27.7665
624.367	66.4013	624.367	17.9898	624.367	27.8125
624.85	66.3909	624.85	18.0263	624.85	27.8371
625.332	66.3763	625.332	18.0616	625.332	27.8498
625.814	66.366	625.814	18.1077	625.814	27.8632
626.296	66.3678	626.296	18.1715	626.296	27.8844
626.778	66.3846	626.778	18.2512	626.778	27.91
627.26	66.4127	627.26	18.3378	627.26	27.9279
627.742	66.4449	627.742	18.4207	627.742	27.9255
628.225	66.4744	628.225	18.4932	628.225	27.8982
628.707	66.4992	628.707	18.5558	628.707	27.8534
629.189	66.5227	629.189	18.615	629.189	27.8083
629.671	66.5513	629.671	18.679	629.671	27.781
630.153	66.5906	630.153	18.7527	630.153	27.7814
630.635	66.6414	630.635	18.8351	630.635	27.8056
631.117	66.6986	631.117	18.92	631.117	27.8381
631.6	66.7539	631.6	19.0004	631.6	27.86
632.082	66.7993	632.082	19.0728	632.082	27.8584
632.564	66.8318	632.564	19.1396	632.564	27.8331
633.046	66.8539	633.046	19.2074	633.046	27.7955
633.528	66.8723	633.528	19.2827	633.528	27.7614
634.01	66.8936	634.01	19.367	634.01	27.7413
634.492	66.9206	634.492	19.4555	634.492	27.7342
634.974	66.9505	634.974	19.5384	634.974	27.728
635.457	66.9772	635.457	19.607	635.457	27.7067
635.939	66.9942	635.939	19.6586	635.939	27.6595
636.421	66.9979	636.421	19.6987	636.421	27.5867
636.903	66.9883	636.903	19.7382	636.903	27.4989
637.385	66.9674	637.385	19.7876	637.385	27.4096
637.867	66.9356	637.867	19.8514	637.867	27.3273
638.349	66.8902	638.349	19.9254	638.349	27.2507
638.832	66.8256	638.832	19.9989	638.832	27.1697
639.314	66.7369	639.314	20.0607	639.314	27.0727
639.796	66.6238	639.796	20.1049	639.796	26.9538
640.278	66.493	640.278	20.134	640.278	26.8172
640.76	66.3568	640.76	20.1576	640.76	26.6751
641.242	66.228	641.242	20.1874	641.242	26.5401
641.724	66.1137	641.724	20.2302	641.724	26.4178
642.207	66.0114	642.207	20.2853	642.207	26.3026
642.689	65.9083	642.689	20.3444	642.689	26.1809
643.171	65.7858	643.171	20.3971	643.171	26.0389
643.653	65.6261	643.653	20.4355	643.653	25.8703
644.135	65.4169	644.135	20.4581	644.135	25.6806
644.617	65.1537	644.617	20.4698	644.617	25.4837
645.099	64.8368	645.099	20.4775	645.099	25.2934
645.581	64.4671	645.581	20.4858	645.581	25.1143
646.064	64.0429	646.064	20.4944	646.064	24.9384
646.546	63.5613	646.546	20.4983	646.546	24.7483
647.028	63.0253	647.028	20.4924	647.028	24.5263
647.51	62.4522	647.51	20.4745	647.51	24.2645
647.992	61.8811	647.992	20.4485	647.992	23.9695
648.474	61.3727	648.474	20.4219	648.474	23.6604
648.956	61.0007	648.956	20.4025	648.956	23.3595
649.438	60.8361	649.438	20.3933	649.438	23.0828
649.921	60.9318	649.921	20.3915	649.921	22.8343
650.403	61.31	650.403	20.3906	650.403	22.6083
650.885	61.9577	650.885	20.3853	650.885	22.3976
651.367	62.8293	651.367	20.3766	651.367	22.2022
651.849	63.8538	651.849	20.3725	651.849	22.0329
652.331	64.947	652.331	20.3859	652.331	21.9082
652.813	66.0249	652.813	20.429	652.813	21.8452
653.296	67.0159	653.296	20.5075	653.296	21.8515
653.778	67.87	653.778	20.6186	653.778	21.9211
654.26	68.5613	654.26	20.7535	654.26	22.0383
654.742	69.0873	654.742	20.9023	654.742	22.1857
655.224	69.4641	655.224	21.059	655.224	22.3529
655.706	69.7205	655.706	21.224	655.706	22.5397
656.188	69.8904	656.188	21.4021	656.188	22.7533
656.671	70.0059	656.671	21.599	656.671	23.0022
657.153	70.0917	657.153	21.8157	657.153	23.2884
657.635	70.1624	657.635	22.0478	657.635	23.6053
658.117	70.2234	658.117	22.286	658.117	23.9411
658.599	70.2749	658.599	22.5214	658.599	24.2848
659.081	70.3161	659.081	22.749	659.081	24.6333
659.563	70.3492	659.563	22.9699	659.563	24.9924
660.045	70.3791	660.045	23.1902	660.045	25.3741
660.528	70.4122	660.528	23.4168	660.528	25.7885
661.01	70.4528	661.01	23.6533	661.01	26.2383
661.492	70.5014	661.492	23.8976	661.492	26.716
661.974	70.5551	661.974	24.1437	661.974	27.2072
662.456	70.6101	662.456	24.3842	662.456	27.696
662.938	70.6642	662.938	24.6145	662.938	28.1708
663.42	70.7186	663.42	24.834	663.42	28.6265
663.903	70.777	663.903	25.046	663.903	29.0632
664.385	70.8419	664.385	25.2543	664.385	29.4822
664.867	70.9124	664.867	25.4617	664.867	29.8829
665.349	70.9817	665.349	25.6683	665.349	30.2611
665.831	71.0368	665.831	25.8728	665.831	30.6121
666.313	71.0611	666.313	26.0747	666.313	30.934
666.795	71.0387	666.795	26.2772	666.795	31.2353
667.278	70.9658	667.278	26.4882	667.278	31.539
667.76	70.8636	667.76	26.7176	667.76	31.8797
668.242	70.7797	668.242	26.9681	668.242	32.2823
668.724	70.7607	668.724	27.2282	668.724	32.7389
669.206	70.8182	669.206	27.478	669.206	33.2113
669.688	70.9272	669.688	27.7035	669.688	33.6603
670.17	71.052	670.17	27.9028	670.17	34.0682
670.653	71.1663	670.653	28.0836	670.653	34.4387
671.135	71.2581	671.135	28.2575	671.135	34.787
671.617	71.327	671.617	28.4362	671.617	35.1304
672.099	71.3791	672.099	28.6275	672.099	35.4808
672.581	71.4232	672.581	28.8332	672.581	35.8401
673.063	71.4661	673.063	29.0485	673.063	36.1998
673.545	71.5103	673.545	29.2639	673.545	36.5448
674.028	71.5542	674.028	29.4699	674.028	36.8611
674.51	71.5942	674.51	29.6611	674.51	37.1427
674.992	71.6286	674.992	29.8383	674.992	37.3937
675.474	71.6592	675.474	30.0068	675.474	37.6255
675.956	71.6908	675.956	30.1728	675.956	37.8498
676.438	71.7289	676.438	30.3393	676.438	38.0726
676.92	71.7759	676.92	30.5044	676.92	38.2917
677.403	71.8298	677.403	30.6625	677.403	38.4996
677.885	71.8854	677.885	30.8081	677.885	38.6893
678.367	71.9373	678.367	30.9396	678.367	38.8602
678.849	71.983	678.849	31.0603	678.849	39.0201
679.331	72.0246	679.331	31.1778	679.331	39.1818
679.813	72.067	679.813	31.3002	679.813	39.3574
680.295	72.1155	680.295	31.4319	680.295	39.5512
680.778	72.1719	680.778	31.5722	680.778	39.7582
681.26	72.2336	681.26	31.7157	681.26	39.9662
681.742	72.295	681.742	31.8561	681.742	40.1629
682.224	72.3509	682.224	31.9898	682.224	40.3419
682.706	72.3994	682.706	32.1175	682.706	40.5055
683.188	72.443	683.188	32.2439	683.188	40.6627
683.67	72.487	683.67	32.3744	683.67	40.8231
684.152	72.5364	684.152	32.5122	684.152	40.9915
684.635	72.5921	684.635	32.6559	684.635	41.1648
685.117	72.6504	685.117	32.8011	685.117	41.3342
685.599	72.7043	685.599	32.9422	685.599	41.4911
686.081	72.7472	686.081	33.0762	686.081	41.6326
686.563	72.776	686.563	33.2041	686.563	41.7639
687.045	72.7925	687.045	33.33	687.045	41.8968
687.527	72.8023	687.527	33.4587	687.527	42.044
688.01	72.8113	688.01	33.5927	688.01	42.2126
688.492	72.8228	688.492	33.7305	688.492	42.4013
688.974	72.8362	688.974	33.8675	688.974	42.6015
689.456	72.8476	689.456	33.9985	689.456	42.8026
689.938	72.8535	689.938	34.1206	689.938	42.998
690.42	72.8531	690.42	34.2347	690.42	43.1876
690.902	72.8492	690.902	34.3448	690.902	43.3765
691.385	72.8465	691.385	34.4555	691.385	43.5704
691.867	72.8486	691.867	34.5694	691.867	43.7703
692.349	72.8552	692.349	34.6861	692.349	43.9709
692.831	72.8615	692.831	34.8028	692.831	44.1625
693.313	72.8607	693.313	34.9169	693.313	44.3364
693.795	72.8465	693.795	35.0277	693.795	44.4891
694.277	72.817	694.277	35.1375	694.277	44.6253
694.759	72.7744	694.759	35.2504	694.759	44.7557
695.242	72.7234	695.242	35.3701	695.242	44.8917
695.724	72.6676	695.724	35.4969	695.724	45.0401
696.206	72.6065	696.206	35.6276	696.206	45.2006
696.688	72.5348	696.688	35.7564	696.688	45.3672
697.17	72.4443	697.17	35.878	697.17	45.5324
697.652	72.3273	697.652	35.9902	697.652	45.6923
698.134	72.1795	698.134	36.0955	698.134	45.8494
698.616	71.9997	698.616	36.1994	698.616	46.0107
699.099	71.7875	699.099	36.3081	699.099	46.1834
699.581	71.5391	699.581	36.4252	699.581	46.3704
700.063	71.244	700.063	36.5506	700.063	46.5684
700.545	70.8835	700.545	36.6806	700.545	46.7687
701.027	70.433	701.027	36.8109	701.027	46.9626
701.509	69.8643	701.509	36.9383	701.509	47.1451
701.991	69.1479	701.991	37.0627	701.991	47.3172
702.474	68.2543	702.474	37.186	702.474	47.4844
702.956	67.1538	702.956	37.3106	702.956	47.6528
703.438	65.8196	703.438	37.4371	703.438	47.8246
703.92	64.2354	703.92	37.5635	703.92	47.9965
704.402	62.4078	704.402	37.6858	704.402	48.1614
704.884	60.383	704.884	37.8006	704.884	48.3129
705.366	58.2601	705.366	37.907	705.366	48.45
705.849	56.1948	705.849	38.0076	705.849	48.5784
706.331	54.3856	706.331	38.1074	706.331	48.709
706.813	53.0424	706.813	38.2113	706.813	48.8524
707.295	52.3423	707.295	38.3218	707.295	49.0135
707.777	52.3877	707.777	38.4377	707.777	49.1893
708.259	53.1807	708.259	38.5553	708.259	49.3702
708.741	54.6248	708.741	38.6705	708.741	49.5448
709.223	56.5491	709.223	38.7814	709.223	49.7052
709.706	58.7476	709.706	38.8888	709.706	49.8507
710.188	61.0182	710.188	38.9958	710.188	49.9872
710.67	63.1945	710.67	39.1055	710.67	50.1231
711.152	65.1634	711.152	39.2184	711.152	50.265
711.634	66.8691	711.634	39.332	711.634	50.4144
712.116	68.3041	712.116	39.4415	712.116	50.5674
712.598	69.4941	712.598	39.5427	712.598	50.718
713.081	70.4808	713.081	39.6341	713.081	50.8621
713.563	71.3086	713.563	39.7186	713.563	50.9997
714.045	72.0164	714.045	39.8023	714.045	51.1354
714.527	72.6354	714.527	39.8921	714.527	51.2753
715.009	73.1881	715.009	39.9923	715.009	51.4231
715.491	73.6899	715.491	40.1029	715.491	51.5782
715.973	74.1499	715.973	40.2201	715.973	51.7357
716.456	74.5729	716.456	40.3381	716.456	51.889
716.938	74.9608	716.938	40.452	716.938	52.0335
717.42	75.3147	717.42	40.5597	717.42	52.1686
717.902	75.6371	717.902	40.6623	717.902	52.2971
718.384	75.9324	718.384	40.7629	718.384	52.4233
718.866	76.2063	718.866	40.864	718.866	52.5497
719.348	76.4647	719.348	40.9663	719.348	52.6756
719.831	76.7113	719.831	41.0684	719.831	52.798
720.313	76.947	720.313	41.1678	720.313	52.914
720.795	77.1699	720.795	41.2628	720.795	53.024
721.277	77.3775	721.277	41.3538	721.277	53.1324
721.759	77.5678	721.759	41.4429	721.759	53.2462
722.241	77.7409	722.241	41.533	722.241	53.3716
722.723	77.8977	722.723	41.6257	722.723	53.5105
723.206	78.0389	723.206	41.721	723.206	53.6589
723.688	78.163	723.688	41.8169	723.688	53.8088
724.17	78.2653	724.17	41.9113	724.17	53.9519
724.652	78.3378	724.652	42.0026	724.652	54.0827
725.134	78.371	725.134	42.0917	725.134	54.2014
725.616	78.3547	725.616	42.1805	725.616	54.3124
726.098	78.2792	726.098	42.2715	726.098	54.4217
726.58	78.1364	726.58	42.3656	726.58	54.5334
727.063	77.9207	727.063	42.4621	727.063	54.6475
727.545	77.6305	727.545	42.5588	727.545	54.7609
728.027	77.2716	728.027	42.6534	728.027	54.8696
728.509	76.8608	728.509	42.7452	728.509	54.972
728.991	76.4286	728.991	42.8354	728.991	55.0704
729.473	76.0181	729.473	42.9266	729.473	55.1701
729.955	75.6796	729.955	43.0212	729.955	55.2766
730.438	75.4609	730.438	43.12	730.438	55.3923
730.92	75.3956	730.92	43.2214	730.92	55.5153
731.402	75.4946	731.402	43.3223	731.402	55.6399
731.884	75.7441	731.884	43.4196	731.884	55.7599
732.366	76.109	732.366	43.5119	732.366	55.872
732.848	76.5425	732.848	43.6002	732.848	55.9772
733.33	76.9969	733.33	43.6877	733.33	56.0799
733.812	77.4325	733.812	43.7775	733.812	56.1856
734.295	77.8231	734.295	43.8717	734.295	56.2973
734.777	78.157	734.777	43.9698	734.777	56.4142
735.259	78.4332	735.259	44.0702	735.259	56.5318
735.741	78.6573	735.741	44.1706	735.741	56.6453
736.223	78.837	736.223	44.2702	736.223	56.7517
736.705	78.98	736.705	44.3698	736.705	56.8523
737.187	79.0933	737.187	44.4712	737.187	56.9515
737.67	79.184	737.67	44.5762	737.67	57.0542
738.152	79.2597	738.152	44.6845	738.152	57.1636
738.634	79.3274	738.634	44.7936	738.634	57.279
739.116	79.3928	739.116	44.8997	739.116	57.3971
739.598	79.459	739.598	44.9996	739.598	57.5137
740.08	79.5261	740.08	45.0919	740.08	57.6265
740.562	79.5925	740.562	45.1783	740.562	57.7367
741.045	79.6566	741.045	45.2623	741.045	57.8474
741.527	79.7175	741.527	45.3477	741.527	57.9619
742.009	79.7761	742.009	45.4365	742.009	58.0808
742.491	79.8345	742.491	45.5284	742.491	58.2016
742.973	79.8945	742.973	45.6209	742.973	58.3198
743.455	79.957	743.455	45.7112	743.455	58.4316
743.937	80.0216	743.937	45.7978	743.937	58.5364
744.419	80.0874	744.419	45.8816	744.419	58.6376
744.902	80.1539	744.902	45.9652	744.902	58.7413
745.384	80.2216	745.384	46.0521	745.384	58.8529
745.866	80.2919	745.866	46.144	745.866	58.9744
746.348	80.3657	746.348	46.2409	746.348	59.1028
746.83	80.4429	746.83	46.3406	746.83	59.2319
747.312	80.5217	747.312	46.4405	747.312	59.3549
747.794	80.5995	747.794	46.5385	747.794	59.4678
748.277	80.6738	748.277	46.6341	748.277	59.5711
748.759	80.7441	748.759	46.7281	748.759	59.6685
749.241	80.812	749.241	46.8212	749.241	59.7647
749.723	80.8811	749.723	46.9135	749.723	59.8624
750.205	80.9547	750.205	47.0036	750.205	59.9608
750.687	81.0343	750.687	47.0897	750.687	60.0569
751.169	81.1188	751.169	47.1706	751.169	60.1478
751.652	81.2048	751.652	47.2475	751.652	60.2333
752.134	81.2879	752.134	47.3237	752.134	60.3171
752.616	81.3649	752.616	47.4039	752.616	60.4052
753.098	81.4348	753.098	47.492	753.098	60.5029
753.58	81.4993	753.58	47.5894	753.58	60.6117
754.062	81.5611	754.062	47.6942	754.062	60.7278
754.544	81.6228	754.544	47.8021	754.544	60.8435
755.027	81.6853	755.027	47.9078	755.027	60.9507
755.509	81.7482	755.509	48.0077	755.509	61.0445
755.991	81.8101	755.991	48.1007	755.991	61.1254
756.473	81.8708	756.473	48.1887	756.473	61.1992
756.955	81.9315	756.955	48.2746	756.955	61.2743
757.437	81.9949	757.437	48.3613	757.437	61.3575
757.919	82.0644	757.919	48.4501	757.919	61.4521
758.402	82.1421	758.402	48.541	758.402	61.557
758.884	82.2279	758.884	48.6329	758.884	61.6679
759.366	82.32	759.366	48.7253	759.366	61.7805
759.848	82.4152	759.848	48.8188	759.848	61.8917
760.33	82.5113	760.33	48.9151	760.33	62.0006
760.812	82.6073	760.812	49.0158	760.812	62.1074
761.294	82.7045	761.294	49.1214	761.294	62.212
761.776	82.8049	761.776	49.2307	761.776	62.3132
762.259	82.91	762.259	49.3413	762.259	62.4092
762.741	83.02	762.741	49.4502	762.741	62.4993
763.223	83.1334	763.223	49.5556	763.223	62.5845
763.705	83.2479	763.705	49.6572	763.705	62.6687
764.187	83.3612	764.187	49.7559	764.187	62.7569
764.669	83.4727	764.669	49.8531	764.669	62.8532
765.151	83.5829	765.151	49.9498	765.151	62.9585
765.634	83.6933	765.634	50.0454	765.634	63.0703
766.116	83.8051	766.116	50.1391	766.116	63.1833
766.598	83.9181	766.598	50.2299	766.598	63.2922
767.08	84.0312	767.08	50.3182	767.08	63.3941
767.562	84.1427	767.562	50.4058	767.562	63.4892
768.044	84.2515	768.044	50.4954	768.044	63.5804
768.526	84.3581	768.526	50.5896	768.526	63.6709
769.009	84.4647	769.009	50.6892	769.009	63.7621
769.491	84.5738	769.491	50.7934	769.491	63.8533
769.973	84.6877	769.973	50.8998	769.973	63.9419
770.455	84.807	770.455	51.0059	770.455	64.0257
770.937	84.9311	770.937	51.1099	770.937	64.105
771.419	85.0584	771.419	51.2117	771.419	64.1827
771.901	85.1884	771.901	51.3123	771.901	64.2637
772.384	85.3215	772.384	51.4129	772.384	64.3521
772.866	85.46	772.866	51.5141	772.866	64.4493
773.348	85.6066	773.348	51.6152	773.348	64.5534
773.83	85.7631	773.83	51.715	773.83	64.6604
774.312	85.9293	774.312	51.8126	774.312	64.7663
774.794	86.1028	774.794	51.9083	774.794	64.8693
775.276	86.2797	775.276	52.0037	775.276	64.9707
775.758	86.4561	775.758	52.1015	775.758	65.0735
776.24	86.6295	776.24	52.2039	776.24	65.1804
776.723	86.7992	776.723	52.3114	776.723	65.2914
777.205	86.9649	777.205	52.4229	777.205	65.4037
777.687	87.1257	777.687	52.5356	777.687	65.5127
778.169	87.2775	778.169	52.6468	778.169	65.6146
778.651	87.4117	778.651	52.7547	778.651	65.7086
779.133	87.5147	779.133	52.8593	779.133	65.7977
779.615	87.5685	779.615	52.9618	779.615	65.887
780.098	87.5517	780.098	53.0637	780.098	65.9812
780.58	87.4411	780.58	53.1658	780.58	66.082
781.062	87.2125	781.062	53.2675	781.062	66.1871
781.544	86.8426	781.544	53.3672	781.544	66.2914
782.026	86.3106	782.026	53.4634	782.026	66.39
782.508	85.6025	782.508	53.5558	782.508	66.4808
782.99	84.7154	782.99	53.6457	782.99	66.5654
783.473	83.663	783.473	53.7357	783.473	66.6484
783.955	82.4784	783.955	53.8283	783.955	66.7351
784.437	81.2131	784.437	53.925	784.437	66.8281
784.919	79.9303	784.919	54.0258	784.919	66.9263
785.401	78.6967	785.401	54.1288	785.401	67.0257
785.883	77.5721	785.883	54.2317	785.883	67.1214
786.365	76.6027	786.365	54.333	786.365	67.2104
786.848	75.818	786.848	54.4322	786.848	67.2931
787.33	75.2299	787.33	54.5302	787.33	67.3728
787.812	74.8344	787.812	54.6285	787.812	67.4537
788.294	74.6143	788.294	54.7278	788.294	67.5379
788.776	74.5421	788.776	54.8281	788.776	67.6245
789.258	74.585	789.258	54.9285	789.258	67.71
789.74	74.709	789.74	55.0278	789.74	67.7899
790.222	74.8835	790.222	55.1257	790.222	67.8616
790.705	75.0841	790.705	55.2228	790.705	67.926
791.187	75.2934	791.187	55.3207	791.187	67.9868
791.669	75.5009	791.669	55.4208	791.669	68.0489
792.151	75.7013	792.151	55.5237	792.151	68.1163
792.633	75.8918	792.633	55.6287	792.633	68.19
793.115	76.0708	793.115	55.7338	793.115	68.2686
793.597	76.2362	793.597	55.837	793.597	68.3496
794.08	76.3853	794.08	55.9376	794.08	68.4312
794.562	76.5154	794.562	56.0361	794.562	68.5135
795.044	76.6239	795.044	56.1346	795.044	68.5983
795.526	76.7095	795.526	56.2356	795.526	68.6874
796.008	76.7717	796.008	56.3404	796.008	68.7814
796.49	76.8109	796.49	56.4492	796.49	68.878
796.972	76.8273	796.972	56.5597	796.972	68.9739
797.455	76.8212	797.455	56.6693	797.455	69.0658
797.937	76.7917	797.937	56.775	797.937	69.1526
798.419	76.7382	798.419	56.8754	798.419	69.2356
798.901	76.6597	798.901	56.9706	798.901	69.3181
799.383	76.5556	799.383	57.0624	799.383	69.403
799.865	76.4254	799.865	57.1532	799.865	69.4909
800.347	76.2678	800.347	57.2458	800.347	69.5796
800.83	76.0799	800.83	57.3421	800.83	69.6651
801.312	75.8566	801.312	57.4436	801.312	69.7443
801.794	75.5904	801.794	57.5513	801.794	69.8167
802.276	75.2723	802.276	57.6652	802.276	69.8854
802.758	74.8927	802.758	57.7849	802.758	69.9558
803.24	74.4416	803.24	57.9091	803.24	70.0332
803.722	73.9085	803.722	58.0352	803.722	70.1201
804.205	73.2805	804.205	58.1601	804.205	70.2149
804.687	72.5394	804.687	58.2809	804.687	70.3133
805.169	71.6596	805.169	58.3956	805.169	70.41
805.651	70.6094	805.651	58.5035	805.651	70.5016
806.133	69.355	806.133	58.6061	806.133	70.5878
806.615	67.8707	806.615	58.7055	806.615	70.6711
807.097	66.1511	807.097	58.8045	807.097	70.755
807.58	64.2228	807.58	58.9051	807.58	70.8416
808.062	62.1515	808.062	59.0079	808.062	70.931
808.544	60.0389	808.544	59.1124	808.544	71.0213
809.026	58.011	809.026	59.2174	809.026	71.1106
809.508	56.1966	809.508	59.3221	809.508	71.1985
809.99	54.7029	809.99	59.4263	809.99	71.2873
810.472	53.5914	810.472	59.5309	810.472	71.3803
810.954	52.8623	810.954	59.6373	810.954	71.481
811.437	52.4535	811.437	59.7466	811.437	71.5899
811.919	52.2572	811.919	59.8594	811.919	71.7047
812.401	52.15	812.401	59.9748	812.401	71.8206
812.883	52.0269	812.883	60.0911	812.883	71.9326
813.365	51.8257	813.365	60.2063	813.365	72.0378
813.847	51.5342	813.847	60.3184	813.847	72.1361
814.329	51.1784	814.329	60.4268	814.329	72.2303
814.812	50.7962	814.812	60.5316	814.812	72.3241
815.294	50.4091	815.294	60.6343	815.294	72.4201
815.776	50.0022	815.776	60.7367	815.776	72.5191
816.258	49.5201	816.258	60.8408	816.258	72.6196
816.74	48.8804	816.74	60.9479	816.74	72.7199
817.222	47.9968	817.222	61.0583	817.222	72.8191
817.704	46.8035	817.704	61.1716	817.704	72.9182
818.187	45.2711	818.187	61.2863	818.187	73.0194
818.669	43.4114	818.669	61.401	818.669	73.1251
819.151	41.2718	819.151	61.5141	819.151	73.2363
819.633	38.9238	819.633	61.6247	819.633	73.3517
820.115	36.4519	820.115	61.7326	820.115	73.4686
820.597	33.9469	820.597	61.8383	820.597	73.5845
821.079	31.5046	821.079	61.9427	821.079	73.698
821.562	29.222	821.562	62.0468	821.562	73.8097
822.044	27.1896	822.044	62.1517	822.044	73.9219
822.526	25.4756	822.526	62.2582	822.526	74.036
823.008	24.1081	823.008	62.3668	823.008	74.152
823.49	23.0636	823.49	62.4779	823.49	74.2681
823.972	22.2696	823.972	62.5916	823.972	74.3809
824.454	21.6226	824.454	62.7074	824.454	74.4879
824.936	21.0164	824.936	62.8246	824.936	74.5886
825.418	20.3693	825.418	62.9419	825.418	74.6853
825.901	19.6432	825.901	63.058	825.901	74.782
826.383	18.8482	826.383	63.1718	826.383	74.8825
826.865	18.0337	826.865	63.283	826.865	74.9886
827.347	17.2723	827.347	63.3924	827.347	75.0993
827.829	16.6415	827.829	63.5016	827.829	75.2109
828.311	16.2103	828.311	63.6125	828.311	75.3191
828.793	16.0306	828.793	63.7264	828.793	75.4211
829.276	16.1321	829.276	63.8437	829.276	75.5165
829.758	16.5171	829.758	63.9635	829.758	75.6077
830.24	17.1569	830.24	64.0839	830.24	75.698
830.722	17.9923	830.722	64.2027	830.722	75.7904
831.204	18.9422	831.204	64.318	831.204	75.8859
831.686	19.9215	831.686	64.429	831.686	75.9836
832.168	20.8646	832.168	64.5362	832.168	76.081
832.651	21.7462	832.651	64.6405	832.651	76.1761
833.133	22.5927	833.133	64.7433	833.133	76.268
833.615	23.4788	833.615	64.8454	833.615	76.3578
834.097	24.5092	834.097	64.9472	834.097	76.4473
834.579	25.7925	834.579	65.0487	834.579	76.5384
835.061	27.4147	835.061	65.1497	835.061	76.632
835.543	29.421	835.543	65.25	835.543	76.7275
836.025	31.8112	836.025	65.3499	836.025	76.8234
836.508	34.5445	836.508	65.4496	836.508	76.9177
836.99	37.5516	836.99	65.5494	836.99	77.0093
837.472	40.7451	837.472	65.6494	837.472	77.0975
837.954	44.0306	837.954	65.7495	837.954	77.1823
838.436	47.3146	838.436	65.8498	838.436	77.2639
838.918	50.513	838.918	65.9503	838.918	77.3424
839.4	53.5589	839.4	66.0513	839.4	77.418
839.883	56.407	839.883	66.1532	839.883	77.4912
840.365	59.0359	840.365	66.2558	840.365	77.563
840.847	61.4443	840.847	66.3587	840.847	77.635
841.329	63.6455	841.329	66.4609	841.329	77.7087
841.811	65.6597	841.811	66.5615	841.811	77.7847
842.293	67.5072	842.293	66.6597	842.293	77.8624
842.775	69.2039	842.775	66.755	842.775	77.94
843.258	70.7598	843.258	66.8478	843.258	78.0147
843.74	72.1799	843.74	66.9382	843.74	78.0845
844.222	73.4664	844.222	67.0267	844.222	78.1487
844.704	74.6212	844.704	67.1131	844.704	78.208
845.186	75.6475	845.186	67.1971	845.186	78.2642
845.668	76.5502	845.668	67.2786	845.668	78.3191
846.15	77.3353	846.15	67.3575	846.15	78.3737
846.633	78.0094	846.633	67.4347	846.633	78.4277
847.115	78.5796	847.115	67.5112	847.115	78.4799
847.597	79.0541	847.597	67.5878	847.597	78.5293
848.079	79.4435	848.079	67.665	848.079	78.5761
848.561	79.763	848.561	67.7424	848.561	78.6215
849.043	80.0324	849.043	67.8192	849.043	78.6683
849.525	80.2753	849.525	67.8947	849.525	78.7186
850.008	80.5158	850.008	67.9687	850.008	78.7735
850.49	80.7739	850.49	68.0419	850.49	78.832
850.972	81.0626	850.972	68.1153	850.972	78.8918
851.454	81.3857	851.454	68.19	851.454	78.9496
851.936	81.7391	851.936	68.2659	851.936	79.0033
852.418	82.1136	852.418	68.3422	852.418	79.0521
852.9	82.4985	852.9	68.4172	852.9	79.0973
853.382	82.8845	853.382	68.4894	853.382	79.1409
853.865	83.2653	853.865	68.5582	853.865	79.1849
854.347	83.6369	854.347	68.6244	854.347	79.2303
854.829	83.9963	854.829	68.69	854.829	79.2767
855.311	84.3405	855.311	68.7569	855.311	79.3231
855.793	84.6657	855.793	68.8265	855.793	79.3682
856.275	84.9678	856.275	68.8987	856.275	79.4112
856.757	85.2439	856.757	68.9719	856.757	79.4524
857.24	85.4938	857.24	69.0441	857.24	79.492
857.722	85.7199	857.722	69.1137	857.722	79.53
858.204	85.9263	858.204	69.1803	858.204	79.5657
858.686	86.1172	858.686	69.2449	858.686	79.5974
859.168	86.2951	859.168	69.3087	859.168	79.6238
859.65	86.46	859.65	69.3731	859.65	79.6446
860.132	86.6099	860.132	69.4379	860.132	79.6608
860.615	86.7427	860.615	69.5022	860.615	79.6749
861.097	86.858	861.097	69.5641	861.097	79.6902
861.579	86.9571	861.579	69.6225	861.579	79.7088
862.061	87.043	862.061	69.6771	862.061	79.731
862.543	87.1173	862.543	69.7288	862.543	79.7548
863.025	87.1787	863.025	69.7793	863.025	79.7771
863.507	87.2222	863.507	69.8301	863.507	79.7941
863.99	87.2391	863.99	69.8818	863.99	79.8037
864.472	87.2195	864.472	69.9339	864.472	79.8058
864.954	87.1534	864.954	69.9852	864.954	79.802
865.436	87.0311	865.436	70.0349	865.436	79.7948
865.918	86.8399	865.918	70.0827	865.918	79.7863
866.4	86.5609	866.4	70.1288	866.4	79.7766
866.882	86.1655	866.882	70.1742	866.882	79.7642
867.364	85.6165	867.364	70.2192	867.364	79.7462
867.847	84.8756	867.847	70.2633	867.847	79.7198
868.329	83.9173	868.329	70.3052	868.329	79.6834
868.811	82.7447	868.811	70.3435	868.811	79.6376
869.293	81.4038	869.293	70.3773	869.293	79.5844
869.775	79.988	869.775	70.4068	869.775	79.5271
870.257	78.6305	870.257	70.4331	870.257	79.4682
870.739	77.4838	870.739	70.4579	870.739	79.4099
871.222	76.692	871.222	70.4822	871.222	79.3524
871.704	76.3617	871.704	70.5062	871.704	79.2958
872.186	76.5377	872.186	70.5289	872.186	79.2396
872.668	77.192	872.668	70.5486	872.668	79.1833
873.15	78.228	873.15	70.5644	873.15	79.1267
873.632	79.5018	873.632	70.576	873.632	79.0687
874.114	80.8538	874.114	70.584	874.114	79.0074
874.596	82.1412	874.596	70.5895	874.596	78.9393
875.079	83.2617	875.079	70.5933	875.079	78.8596
875.561	84.1629	875.561	70.5952	875.561	78.7634
876.043	84.8385	876.043	70.5941	876.043	78.6467
876.525	85.3153	876.525	70.5884	876.525	78.5072
877.007	85.6362	877.007	70.5765	877.007	78.3449
877.489	85.8462	877.489	70.5579	877.489	78.1617
877.971	85.9833	877.971	70.532	877.971	77.9606
878.454	86.0758	878.454	70.4989	878.454	77.744
878.936	86.1444	878.936	70.4576	878.936	77.5132
879.418	86.206	879.418	70.4068	879.418	77.2675
879.9	86.276	879.9	70.3441	879.9	77.0044
880.382	86.3686	880.382	70.2674	880.382	76.7196
880.864	86.4943	880.864	70.1753	880.864	76.4082
881.346	86.6585	881.346	70.0676	881.346	76.0646
881.829	86.8601	881.829	69.945	881.829	75.6834
882.311	87.0924	882.311	69.8082	882.311	75.2601
882.793	87.346	882.793	69.6571	882.793	74.7913
883.275	87.6112	883.275	69.4905	883.275	74.2748
883.757	87.8802	883.757	69.3058	883.757	73.7106
884.239	88.1473	884.239	69.1004	884.239	73.0998
884.721	88.4076	884.721	68.8724	884.721	72.4449
885.203	88.6555	885.203	68.6215	885.203	71.7496
885.686	88.8827	885.686	68.3495	885.686	71.0182
886.168	89.0768	886.168	68.0599	886.168	70.2572
886.65	89.2221	886.65	67.7584	886.65	69.476
887.132	89.3006	887.132	67.4518	887.132	68.6882
887.614	89.2956	887.614	67.149	887.614	67.9127
888.096	89.196	888.096	66.8605	888.096	67.1733
888.578	89.0017	888.578	66.5985	888.578	66.4976
889.061	88.7268	889.061	66.377	889.061	65.916
889.543	88.4025	889.543	66.2103	889.543	65.4597
890.025	88.0737	890.025	66.1127	890.025	65.1602
890.507	87.7943	890.507	66.0966	890.507	65.0472
890.989	87.617	890.989	66.1716	890.989	65.1463
891.471	87.5825	891.471	66.3427	891.471	65.4742
891.953	87.7097	891.953	66.6096	891.953	66.0353
892.436	87.9904	892.436	66.9657	892.436	66.8173
892.918	88.3906	892.918	67.3993	892.918	67.7926
893.4	88.8594	893.4	67.895	893.4	68.9215
893.882	89.3414	893.882	68.4353	893.882	70.158
894.364	89.7898	894.364	69.0026	894.364	71.4564
894.846	90.1747	894.846	69.58	894.846	72.7747
895.328	90.4862	895.328	70.1527	895.328	74.0777
895.811	90.7307	895.811	70.7076	895.811	75.3366
896.293	90.9243	896.293	71.2351	896.293	76.5298
896.775	91.0842	896.775	71.7288	896.775	77.6427
897.257	91.2236	897.257	72.1858	897.257	78.6679
897.739	91.3495	897.739	72.6062	897.739	79.6041
898.221	91.4638	898.221	72.9914	898.221	80.4551
898.703	91.5667	898.703	73.3438	898.703	81.2274
899.186	91.6595	899.186	73.666	899.186	81.9283
899.668	91.7451	899.668	73.9606	899.668	82.5648
900.15	91.8274	900.15	74.2303	900.15	83.1427
900.632	91.9092	900.632	74.4787	900.632	83.667
901.114	91.9908	901.114	74.7091	901.114	84.1427
901.596	92.0699	901.596	74.9243	901.596	84.5742
902.078	92.1431	902.078	75.1256	902.078	84.9659
902.56	92.2079	902.56	75.3128	902.56	85.3218
903.043	92.2643	903.043	75.4842	903.043	85.645
903.525	92.3144	903.525	75.6382	903.525	85.938
904.007	92.3614	904.007	75.7745	904.007	86.2027
904.489	92.408	904.489	75.8944	904.489	86.4409
904.971	92.4542	904.971	76.0012	904.971	86.6546
905.453	92.4979	905.453	76.099	905.453	86.8455
905.935	92.536	905.935	76.1909	905.935	87.0153
906.418	92.5664	906.418	76.2789	906.418	87.1652
906.9	92.5889	906.9	76.3632	906.9	87.2963
907.382	92.6061	907.382	76.4431	907.382	87.4096
907.864	92.6215	907.864	76.518	907.864	87.507
908.346	92.6383	908.346	76.588	908.346	87.5907
908.828	92.6579	908.828	76.6543	908.828	87.6636
909.31	92.6798	909.31	76.7183	909.31	87.7284
909.793	92.7021	909.793	76.7807	909.793	87.7872
910.275	92.7239	910.275	76.8413	910.275	87.8409
910.757	92.7456	910.757	76.8991	910.757	87.8901
911.239	92.7693	911.239	76.9531	911.239	87.9353
911.721	92.7975	911.721	77.003	911.721	87.978
912.203	92.8316	912.203	77.0499	912.203	88.0203
912.685	92.8709	912.685	77.0954	912.685	88.0648
913.168	92.9127	913.168	77.1413	913.168	88.1138
913.65	92.9535	913.65	77.1882	913.65	88.1678
914.132	92.9908	914.132	77.2352	914.132	88.2257
914.614	93.0243	914.614	77.2804	914.614	88.2848
915.096	93.0561	915.096	77.3217	915.096	88.3417
915.578	93.0891	915.578	77.3585	915.578	88.3938
916.06	93.1257	916.06	77.3918	916.06	88.4402
916.542	93.166	916.542	77.424	916.542	88.4814
917.024	93.2084	917.024	77.4582	917.024	88.519
917.507	93.2499	917.507	77.496	917.507	88.5542
917.989	93.2881	917.989	77.5377	917.989	88.5875
918.471	93.3223	918.471	77.5814	918.471	88.6176
918.953	93.3535	918.953	77.6247	918.953	88.6431
919.435	93.3838	919.435	77.6652	919.435	88.6629
919.917	93.4145	919.917	77.7016	919.917	88.6768
920.399	93.4446	920.399	77.7339	920.399	88.6863
920.882	93.4715	920.882	77.7626	920.882	88.6935
921.364	93.4916	921.364	77.7883	921.364	88.7001
921.846	93.5025	921.846	77.8106	921.846	88.7068
922.328	93.504	922.328	77.8292	922.328	88.7129
922.81	93.4988	922.81	77.8435	922.81	88.717
923.292	93.4908	923.292	77.8545	923.292	88.7181
923.774	93.4835	923.774	77.8641	923.774	88.7163
924.257	93.4785	924.257	77.8749	924.257	88.7134
924.739	93.4745	924.739	77.8895	924.739	88.7122
925.221	93.4687	925.221	77.9089	925.221	88.7157
925.703	93.4585	925.703	77.9326	925.703	88.7259
926.185	93.4426	926.185	77.959	926.185	88.7432
926.667	93.4223	926.667	77.986	926.667	88.7668
927.149	93.4004	927.149	78.0128	927.149	88.7951
927.632	93.3794	927.632	78.0401	927.632	88.8269
928.114	93.3599	928.114	78.07	928.114	88.8617
928.596	93.3406	928.596	78.1045	928.596	88.8999
929.078	93.3181	929.078	78.1446	929.078	88.9421
929.56	93.2892	929.56	78.1897	929.56	88.9891
930.042	93.2516	930.042	78.2379	930.042	89.0408
930.524	93.2051	930.524	78.2867	930.524	89.0964
931.006	93.15	931.006	78.3345	931.006	89.1549
931.489	93.0863	931.489	78.3813	931.489	89.2153
931.971	93.0119	931.971	78.428	931.971	89.2766
932.453	92.923	932.453	78.476	932.453	89.3378
932.935	92.8158	932.935	78.5256	932.935	89.3972
933.417	92.6889	933.417	78.576	933.417	89.4527
933.899	92.546	933.899	78.6248	933.899	89.502
934.381	92.3968	934.381	78.6698	934.381	89.5429
934.864	92.2554	934.864	78.7095	934.864	89.5747
935.346	92.1375	935.346	78.7437	935.346	89.5984
935.828	92.0556	935.828	78.7739	935.828	89.6165
936.31	92.0169	936.31	78.8016	936.31	89.6322
936.792	92.0211	936.792	78.828	936.792	89.6486
937.274	92.0621	937.274	78.8529	937.274	89.6671
937.756	92.1299	937.756	78.8751	937.756	89.6873
938.239	92.2129	938.239	78.8937	938.239	89.7075
938.721	92.3002	938.721	78.9087	938.721	89.7254
939.203	92.3828	939.203	78.9214	939.203	89.739
939.685	92.4539	939.685	78.9343	939.685	89.7468
940.167	92.5085	940.167	78.9496	940.167	89.7488
940.649	92.544	940.649	78.9681	940.649	89.7449
941.131	92.5598	941.131	78.9887	941.131	89.7358
941.614	92.5577	941.614	79.0092	941.614	89.7216
942.096	92.5417	942.096	79.0267	942.096	89.7028
942.578	92.517	942.578	79.04	942.578	89.6801
943.06	92.4888	943.06	79.0493	943.06	89.6548
943.542	92.4611	943.542	79.0566	943.542	89.6284
944.024	92.436	944.024	79.0641	944.024	89.6025
944.506	92.4139	944.506	79.0732	944.506	89.5778
944.989	92.3946	944.989	79.0834	944.989	89.554
945.471	92.3781	945.471	79.0928	945.471	89.5299
945.953	92.3652	945.953	79.0989	945.953	89.5038
946.435	92.3575	946.435	79.1002	946.435	89.4745
946.917	92.3566	946.917	79.0967	946.917	89.4411
947.399	92.363	947.399	79.09	947.399	89.404
947.881	92.3762	947.881	79.0823	947.881	89.3638
948.364	92.3944	948.364	79.0755	948.364	89.321
948.846	92.4152	948.846	79.0702	948.846	89.2762
949.328	92.4363	949.328	79.0659	949.328	89.2296
949.81	92.4556	949.81	79.0617	949.81	89.1814
950.292	92.4709	950.292	79.057	950.292	89.132
950.774	92.4794	950.774	79.0521	950.774	89.0823
951.256	92.4772	951.256	79.0482	951.256	89.0325
951.738	92.4596	951.738	79.0457	951.738	88.9826
952.221	92.4223	952.221	79.0443	952.221	88.9309
952.703	92.3633	952.703	79.0422	952.703	88.8753
953.185	92.2836	953.185	79.0367	953.185	88.8134
953.667	92.1882	953.667	79.0255	953.667	88.7442
954.149	92.0856	954.149	79.0082	954.149	88.668
954.631	91.9855	954.631	78.986	954.631	88.5874
955.113	91.8967	955.113	78.962	955.113	88.5063
955.596	91.8259	955.596	78.9394	955.596	88.4281
956.078	91.7758	956.078	78.9203	956.078	88.3546
956.56	91.7458	956.56	78.9046	956.56	88.2854
957.042	91.7319	957.042	78.8905	957.042	88.218
957.524	91.7286	957.524	78.8752	957.524	88.1493
958.006	91.7291	958.006	78.8566	958.006	88.0763
958.488	91.7267	958.488	78.8339	958.488	87.9981
958.971	91.7164	958.971	78.8075	958.971	87.9156
959.453	91.6954	959.453	78.7787	959.453	87.8307
959.935	91.665	959.935	78.7484	959.935	87.7453
960.417	91.6297	960.417	78.7169	960.417	87.6601
960.899	91.5977	960.899	78.6834	960.899	87.5741
961.381	91.5783	961.381	78.6471	961.381	87.4849
961.863	91.5799	961.863	78.6078	961.863	87.3898
962.345	91.6078	962.345	78.5665	962.345	87.2862
962.828	91.663	962.828	78.5248	962.828	87.1736
963.31	91.7425	963.31	78.4841	963.31	87.0524
963.792	91.841	963.792	78.4448	963.792	86.9242
964.274	91.9523	964.274	78.4061	964.274	86.7914
964.756	92.0712	964.756	78.3663	964.756	86.6564
965.238	92.1939	965.238	78.324	965.238	86.5217
965.72	92.3172	965.72	78.2792	965.72	86.3898
966.202	92.4379	966.202	78.2333	966.202	86.2632
966.685	92.5519	966.685	78.1889	966.685	86.144
967.167	92.6543	967.167	78.1488	967.167	86.034
967.649	92.7404	967.649	78.1141	967.649	85.9335
968.131	92.8073	968.131	78.0846	968.131	85.8417
968.613	92.8543	968.613	78.058	968.613	85.7565
969.095	92.8835	969.095	78.0316	969.095	85.675
969.577	92.8984	969.577	78.0032	969.577	85.5941
970.06	92.9032	970.06	77.9718	970.06	85.5116
970.542	92.9005	970.542	77.9377	970.542	85.4259
971.024	92.8914	971.024	77.9015	971.024	85.3364
971.506	92.8758	971.506	77.8635	971.506	85.2428
971.988	92.8535	971.988	77.8231	971.988	85.1446
972.47	92.8252	972.47	77.7789	972.47	85.0411
972.952	92.793	972.952	77.7298	972.952	84.9309
973.435	92.7595	973.435	77.6753	973.435	84.8128
973.917	92.7273	973.917	77.6164	973.917	84.6854
974.399	92.6975	974.399	77.5549	974.399	84.548
974.881	92.6697	974.881	77.4926	974.881	84.4003
975.363	92.6426	975.363	77.4299	975.363	84.2424
975.845	92.6148	975.845	77.3658	975.845	84.0745
976.327	92.5861	976.327	77.2978	976.327	83.897
976.809	92.5579	976.809	77.2236	976.809	83.7103
977.292	92.5318	977.292	77.1416	977.292	83.5149
977.774	92.5095	977.774	77.0519	977.774	83.3115
978.256	92.4909	978.256	76.956	978.256	83.1004
978.738	92.4745	978.738	76.856	978.738	82.8815
979.22	92.4576	979.22	76.7534	979.22	82.6538
979.702	92.4383	979.702	76.6482	979.702	82.4156
980.184	92.4158	980.184	76.5392	980.184	82.1649
980.667	92.3912	980.667	76.4247	980.667	81.8995
981.149	92.3666	981.149	76.3031	981.149	81.6176
981.631	92.3439	981.631	76.1739	981.631	81.3188
982.113	92.3236	982.113	76.0376	982.113	81.0035
982.595	92.3044	982.595	75.8956	982.595	80.6734
983.077	92.284	983.077	75.7488	983.077	80.3308
983.559	92.2602	983.559	75.5979	983.559	79.9781
984.042	92.232	984.042	75.4427	984.042	79.617
984.524	92.2002	984.524	75.283	984.524	79.2484
985.006	92.1667	985.006	75.1184	985.006	78.8723
985.488	92.1334	985.488	74.9493	985.488	78.4874
985.97	92.1012	985.97	74.7759	985.97	78.0927
986.452	92.0692	986.452	74.5987	986.452	77.6874
986.934	92.036	986.934	74.4178	986.934	77.2723
987.417	92	987.417	74.2331	987.417	76.8498
987.899	91.9605	987.899	74.0449	987.899	76.4238
988.381	91.9182	988.381	73.8538	988.381	75.9991
988.863	91.8742	988.863	73.662	988.863	75.5798
989.345	91.829	989.345	73.472	989.345	75.1694
989.827	91.7818	989.827	73.2867	989.827	74.7695
990.309	91.7301	990.309	73.1087	990.309	74.3814
990.792	91.6709	990.792	72.9392	990.792	74.0057
991.274	91.6021	991.274	72.7787	991.274	73.6447
991.756	91.5239	991.756	72.6274	991.756	73.3017
992.238	91.4389	992.238	72.4858	992.238	72.9817
992.72	91.3515	992.72	72.3556	992.72	72.6901
993.202	91.2664	993.202	72.2394	993.202	72.4326
993.684	91.1869	993.684	72.1401	993.684	72.2137
994.166	91.1144	994.166	72.0598	994.166	72.0365
994.649	91.049	994.649	71.9987	994.649	71.9014
995.131	90.9903	995.131	71.9543	995.131	71.8061
995.613	90.9385	995.613	71.9218	995.613	71.7435
996.095	90.8951	996.095	71.8941	996.095	71.7014
996.577	90.862	996.577	71.8635	996.577	71.663
997.059	90.8401	997.059	71.8225	997.059	71.6077
997.541	90.8282	997.541	71.7643	997.541	71.5147
998.024	90.8226	998.024	71.6838	998.024	71.3657
998.506	90.817	998.506	71.5768	998.506	71.1477
998.988	90.8048	998.988	71.4404	998.988	70.8544
999.47	90.7798	999.47	71.2725	999.47	70.4857
999.952	90.7382	999.952	71.0723	999.952	70.0463
1000.43	90.6788	1000.43	70.8407	1000.43	69.5431
1000.92	90.6029	1000.92	70.5796	1000.92	68.9837
1001.4	90.5143	1001.4	70.2925	1001.4	68.3753
1001.88	90.4186	1001.88	69.9835	1001.88	67.7249
1002.36	90.3227	1002.36	69.6573	1002.36	67.0402
1002.85	90.2348	1002.85	69.3184	1002.85	66.33
1003.33	90.1626	1003.33	68.9712	1003.33	65.6042
1003.81	90.1123	1003.81	68.6195	1003.81	64.8721
1004.29	90.0859	1004.29	68.2662	1004.29	64.1402
1004.77	90.0806	1004.77	67.9135	1004.77	63.4117
1005.26	90.0884	1005.26	67.5626	1005.26	62.686
1005.74	90.0975	1005.74	67.2141	1005.74	61.9612
1006.22	90.095	1006.22	66.8688	1006.22	61.2366
1006.7	90.0695	1006.7	66.5282	1006.7	60.5158
1007.18	90.0129	1007.18	66.1953	1007.18	59.8073
1007.67	89.9208	1007.67	65.8744	1007.67	59.1233
1008.15	89.7915	1008.15	65.571	1008.15	58.4777
1008.63	89.6245	1008.63	65.291	1008.63	57.8829
1009.11	89.4201	1009.11	65.0396	1009.11	57.3485
1009.6	89.18	1009.6	64.8209	1009.6	56.881
1010.08	88.9088	1010.08	64.6374	1010.08	56.4846
1010.56	88.6169	1010.56	64.4895	1010.56	56.1613
1011.04	88.3209	1011.04	64.3754	1011.04	55.91
1011.52	88.0421	1011.52	64.2905	1011.52	55.7249
1012.01	87.8032	1012.01	64.2279	1012.01	55.5938
1012.49	87.6229	1012.49	64.179	1012.49	55.4988
1012.97	87.5118	1012.97	64.1353	1012.97	55.4202
1013.45	87.4704	1013.45	64.0907	1013.45	55.3421
1013.93	87.4903	1013.93	64.0437	1013.93	55.2592
1014.42	87.5573	1014.42	63.9986	1014.42	55.1802
1014.9	87.6553	1014.9	63.9659	1014.9	55.1286
1015.38	87.7696	1015.38	63.9605	1015.38	55.1378
1015.86	87.8883	1015.86	63.9987	1015.86	55.2437
1016.35	88.0024	1016.35	64.0945	1016.35	55.476
1016.83	88.1052	1016.83	64.2569	1016.83	55.8514
1017.31	88.1916	1017.31	64.4871	1017.31	56.3701
1017.79	88.2582	1017.79	64.7785	1017.79	57.0162
1018.27	88.3039	1018.27	65.1171	1018.27	57.7593
1018.75	88.3304	1018.75	65.4833	1018.75	58.5592
1019.24	88.3418	1019.24	65.855	1019.24	59.3698
1019.72	88.3431	1019.72	66.21	1019.72	60.1447
1020.2	88.3393	1020.2	66.529	1020.2	60.8424
1020.68	88.333	1020.68	66.7983	1020.68	61.4318
1021.17	88.3245	1021.17	67.0099	1021.17	61.8951
1021.65	88.3122	1021.65	67.1621	1021.65	62.2289
1022.13	88.2945	1022.13	67.2584	1022.13	62.4427
1022.61	88.271	1022.61	67.3064	1022.61	62.5562
1023.1	88.2431	1023.1	67.317	1023.1	62.5962
1023.58	88.2131	1023.58	67.3037	1023.58	62.5935
1024.06	88.1833	1024.06	67.2818	1024.06	62.5807
1024.54	88.1544	1024.54	67.2676	1024.54	62.5914
1025.02	88.1257	1025.02	67.278	1025.02	62.6596
1025.51	88.0961	1025.51	67.3284	1025.51	62.8182
1025.99	88.0657	1025.99	67.4325	1025.99	63.0968
1026.47	88.0373	1026.47	67.5997	1026.47	63.5178
1026.95	88.016	1026.95	67.8347	1026.95	64.0932
1027.43	88.0085	1027.43	68.1367	1027.43	64.8215
1027.92	88.0204	1027.92	68.4999	1027.92	65.6885
1028.4	88.0544	1028.4	68.9144	1028.4	66.6706
1028.88	88.1095	1028.88	69.3685	1028.88	67.7397
1029.36	88.1814	1029.36	69.8501	1029.36	68.8679
1029.85	88.2644	1029.85	70.3473	1029.85	70.0305
1030.33	88.3529	1030.33	70.8496	1030.33	71.2058
1030.81	88.4426	1030.81	71.3475	1030.81	72.3752
1031.29	88.5306	1031.29	71.8337	1031.29	73.5224
1031.77	88.615	1031.77	72.3027	1031.77	74.6337
1032.26	88.6936	1032.26	72.7512	1032.26	75.699
1032.74	88.7641	1032.74	73.1782	1032.74	76.7123
1033.22	88.8245	1033.22	73.5838	1033.22	77.6717
1033.7	88.8739	1033.7	73.9691	1033.7	78.5785
1034.18	88.9135	1034.18	74.3351	1034.18	79.4351
1034.67	88.9458	1034.67	74.6829	1034.67	80.244
1035.15	88.9741	1035.15	75.0133	1035.15	81.007
1035.63	89.001	1035.63	75.3277	1035.63	81.7255
1036.11	89.0272	1036.11	75.627	1036.11	82.4014
1036.59	89.0516	1036.59	75.9125	1036.59	83.0378
1037.08	89.0723	1037.08	76.1846	1037.08	83.6382
1037.56	89.0879	1037.56	76.443	1037.56	84.2066
1038.04	89.0986	1038.04	76.6872	1038.04	84.746
1038.52	89.1063	1038.52	76.9169	1038.52	85.2585
1039.01	89.1136	1039.01	77.1328	1039.01	85.745
1039.49	89.1221	1039.49	77.3365	1039.49	86.2063
1039.97	89.1314	1039.97	77.5309	1039.97	86.6437
1040.45	89.1388	1040.45	77.7183	1040.45	87.0592
1040.93	89.1409	1040.93	77.9003	1040.93	87.4557
1041.42	89.1347	1041.42	78.0769	1041.42	87.8358
1041.9	89.1198	1041.9	78.2466	1041.9	88.2014
1042.38	89.0979	1042.38	78.4079	1042.38	88.5534
1042.86	89.0722	1042.86	78.56	1042.86	88.892
1043.34	89.0456	1043.34	78.7036	1043.34	89.2171
1043.83	89.0189	1043.83	78.8409	1043.83	89.5288
1044.31	88.9905	1044.31	78.9745	1044.31	89.8274
1044.79	88.9573	1044.79	79.1062	1044.79	90.1131
1045.27	88.9162	1045.27	79.2361	1045.27	90.3857
1045.76	88.8658	1045.76	79.3629	1045.76	90.6446
1046.24	88.807	1046.24	79.4842	1046.24	90.8894
1046.72	88.7419	1046.72	79.5982	1046.72	91.1204
1047.2	88.6728	1047.2	79.7043	1047.2	91.3387
1047.68	88.6002	1047.68	79.8033	1047.68	91.5465
1048.17	88.5227	1048.17	79.8966	1048.17	91.7463
1048.65	88.4376	1048.65	79.9856	1048.65	91.9394
1049.13	88.3425	1049.13	80.0703	1049.13	92.1261
1049.61	88.2367	1049.61	80.1503	1049.61	92.3056
1050.09	88.1215	1050.09	80.2248	1050.09	92.4761
1050.58	87.9997	1050.58	80.2942	1050.58	92.637
1051.06	87.8739	1051.06	80.36	1051.06	92.7887
1051.54	87.745	1051.54	80.4249	1051.54	92.9328
1052.02	87.6124	1052.02	80.4912	1052.02	93.0713
1052.51	87.4741	1052.51	80.5597	1052.51	93.205
1052.99	87.3286	1052.99	80.6295	1052.99	93.3333
1053.47	87.176	1053.47	80.6975	1053.47	93.4543
1053.95	87.0178	1053.95	80.7605	1053.95	93.5659
1054.43	86.8563	1054.43	80.8164	1054.43	93.6675
1054.92	86.6928	1054.92	80.8651	1054.92	93.7607
1055.4	86.5264	1055.4	80.9086	1055.4	93.849
1055.88	86.3541	1055.88	80.9499	1055.88	93.9361
1056.36	86.1725	1056.36	80.9915	1056.36	94.0244
1056.84	85.9793	1056.84	81.0343	1056.84	94.1137
1057.33	85.7747	1057.33	81.0778	1057.33	94.2016
1057.81	85.5619	1057.81	81.1205	1057.81	94.2845
1058.29	85.3449	1058.29	81.1619	1058.29	94.3598
1058.77	85.1274	1058.77	81.2022	1058.77	94.4274
1059.26	84.9103	1059.26	81.2435	1059.26	94.49
1059.74	84.6923	1059.74	81.2877	1059.74	94.5515
1060.22	84.4711	1060.22	81.3358	1060.22	94.6158
1060.7	84.2458	1060.7	81.3871	1060.7	94.6847
1061.18	84.0181	1061.18	81.439	1061.18	94.7577
1061.67	83.7927	1061.67	81.4886	1061.67	94.8326
1062.15	83.5759	1062.15	81.5334	1062.15	94.9075
1062.63	83.3731	1062.63	81.5732	1062.63	94.9818
1063.11	83.1873	1063.11	81.6096	1063.11	95.0567
1063.59	83.019	1063.59	81.645	1063.59	95.1344
1064.08	82.8677	1064.08	81.6815	1064.08	95.2166
1064.56	82.7338	1064.56	81.7199	1064.56	95.3033
1065.04	82.6204	1065.04	81.7594	1065.04	95.3924
1065.52	82.5328	1065.52	81.7987	1065.52	95.4812
1066.01	82.4769	1066.01	81.8371	1066.01	95.5672
1066.49	82.4569	1066.49	81.8753	1066.49	95.6503
1066.97	82.4732	1066.97	81.9152	1066.97	95.7323
1067.45	82.5231	1067.45	81.9586	1067.45	95.8161
1067.93	82.6015	1067.93	82.0064	1067.93	95.9043
1068.42	82.7034	1068.42	82.0576	1068.42	95.9972
1068.9	82.8253	1068.9	82.1094	1068.9	96.0928
1069.38	82.9648	1069.38	82.1587	1069.38	96.1878
1069.86	83.1198	1069.86	82.2036	1069.86	96.2789
1070.34	83.2862	1070.34	82.2443	1070.34	96.3644
1070.83	83.4577	1070.83	82.283	1070.83	96.4447
1071.31	83.6259	1071.31	82.3226	1071.31	96.5211
1071.79	83.7828	1071.79	82.3651	1071.79	96.5945
1072.27	83.9229	1072.27	82.4106	1072.27	96.6644
1072.76	84.0445	1072.76	82.4567	1072.76	96.7287
1073.24	84.1501	1073.24	82.5005	1073.24	96.7853
1073.72	84.2443	1073.72	82.5396	1073.72	96.8335
1074.2	84.3317	1074.2	82.5738	1074.2	96.8752
1074.68	84.4147	1074.68	82.6045	1074.68	96.915
1075.17	84.4934	1075.17	82.6347	1075.17	96.9578
1075.65	84.5665	1075.65	82.6666	1075.65	97.0073
1076.13	84.6333	1076.13	82.7006	1076.13	97.0637
1076.61	84.6946	1076.61	82.7354	1076.61	97.1242
1077.09	84.7528	1077.09	82.7684	1077.09	97.1837
1077.58	84.8106	1077.58	82.7977	1077.58	97.2379
1078.06	84.8692	1078.06	82.8228	1078.06	97.2851
1078.54	84.9266	1078.54	82.8449	1078.54	97.3265
1079.02	84.9788	1079.02	82.8663	1079.02	97.3659
1079.51	85.0203	1079.51	82.8886	1079.51	97.4068
1079.99	85.0478	1079.99	82.9118	1079.99	97.4507
1080.47	85.0604	1080.47	82.9346	1080.47	97.4968
1080.95	85.0611	1080.95	82.9549	1080.95	97.5418
1081.43	85.0542	1081.43	82.9716	1081.43	97.5826
1081.91	85.0443	1081.91	82.985	1081.91	97.6173
1082.4	85.034	1082.4	82.9969	1082.4	97.646
1082.88	85.024	1082.88	83.0098	1082.88	97.6705
1083.36	85.0144	1083.36	83.025	1083.36	97.6926
1083.84	85.0065	1083.84	83.042	1083.84	97.7133
1084.33	85.004	1084.33	83.0587	1084.33	97.732
1084.81	85.0126	1084.81	83.0723	1084.81	97.748
1085.29	85.0377	1085.29	83.0812	1085.29	97.7612
1085.77	85.0829	1085.77	83.0859	1085.77	97.7735
1086.26	85.1477	1086.26	83.0888	1086.26	97.7883
1086.74	85.2287	1086.74	83.0932	1086.74	97.8094
1087.22	85.3212	1087.22	83.102	1087.22	97.8389
1087.7	85.4224	1087.7	83.1158	1087.7	97.8764
1088.18	85.533	1088.18	83.1337	1088.18	97.9189
1088.66	85.6569	1088.66	83.1541	1088.66	97.9625
1089.15	85.799	1089.15	83.1755	1089.15	98.0041
1089.63	85.9627	1089.63	83.1981	1089.63	98.043
1090.11	86.1468	1090.11	83.2233	1090.11	98.0805
1090.59	86.3452	1090.59	83.2528	1090.59	98.1194
1091.08	86.5487	1091.08	83.2867	1091.08	98.1609
1091.56	86.7475	1091.56	83.3235	1091.56	98.2043
1092.04	86.9341	1092.04	83.3596	1092.04	98.2466
1092.52	87.1043	1092.52	83.3911	1092.52	98.2843
1093.01	87.2569	1093.01	83.4156	1093.01	98.3151
1093.49	87.3924	1093.49	83.4329	1093.49	98.3396
1093.97	87.5107	1093.97	83.4454	1093.97	98.361
1094.45	87.6111	1094.45	83.4565	1094.45	98.3834
1094.93	87.6923	1094.93	83.4688	1094.93	98.4094
1095.41	87.7541	1095.41	83.4831	1095.41	98.4389
1095.9	87.7985	1095.9	83.4983	1095.9	98.4691
1096.38	87.8301	1096.38	83.5123	1096.38	98.4961
1096.86	87.8546	1096.86	83.5239	1096.86	98.5175
1097.34	87.8768	1097.34	83.5335	1097.34	98.5336
1097.83	87.8988	1097.83	83.5429	1097.83	98.5478
1098.31	87.9196	1098.31	83.5543	1098.31	98.5645
1098.79	87.9365	1098.79	83.5688	1098.79	98.5868
1099.27	87.9469	1099.27	83.5852	1099.27	98.6153
1099.76	87.9505	1099.76	83.6004	1099.76	98.647
1100.24	87.9497	1100.24	83.6109	1100.24	98.678
1100.72	87.9485	1100.72	83.6146	1100.72	98.7047
1101.2	87.95	1101.2	83.6125	1101.2	98.726
1101.68	87.9553	1101.68	83.6076	1101.68	98.7434
1102.16	87.9622	1102.16	83.6041	1102.16	98.7594
1102.65	87.9664	1102.65	83.6054	1102.65	98.7753
1103.13	87.9641	1103.13	83.6123	1103.13	98.7905
1103.61	87.9534	1103.61	83.6233	1103.61	98.8021
1104.09	87.9352	1104.09	83.6353	1104.09	98.8072
1104.58	87.9125	1104.58	83.646	1104.58	98.805
1105.06	87.888	1105.06	83.6546	1105.06	98.7978
1105.54	87.8626	1105.54	83.6623	1105.54	98.7909
1106.02	87.8348	1106.02	83.6717	1106.02	98.7903
1106.5	87.8011	1106.5	83.6844	1106.5	98.7991
1106.99	87.7587	1106.99	83.7006	1106.99	98.8171
1107.47	87.7064	1107.47	83.7185	1107.47	98.8394
1107.95	87.6456	1107.95	83.7351	1107.95	98.8596
1108.43	87.5793	1108.43	83.748	1108.43	98.8725
1108.91	87.51	1108.91	83.7569	1108.91	98.8764
1109.4	87.4383	1109.4	83.7626	1109.4	98.8739
1109.88	87.3621	1109.88	83.7675	1109.88	98.87
1110.36	87.2781	1110.36	83.7733	1110.36	98.8697
1110.84	87.1834	1110.84	83.7804	1110.84	98.8753
1111.33	87.0773	1111.33	83.7875	1111.33	98.886
1111.81	86.9615	1111.81	83.7931	1111.81	98.8985
1112.29	86.8393	1112.29	83.7958	1112.29	98.9094
1112.77	86.713	1112.77	83.7961	1112.77	98.9171
1113.25	86.5823	1113.25	83.7955	1113.25	98.9222
1113.74	86.444	1113.74	83.7962	1113.74	98.9272
1114.22	86.2934	1114.22	83.7994	1114.22	98.9345
1114.7	86.1262	1114.7	83.8046	1114.7	98.9445
1115.18	85.9403	1115.18	83.8101	1115.18	98.956
1115.66	85.7366	1115.66	83.8139	1115.66	98.9667
1116.15	85.5171	1116.15	83.8152	1116.15	98.975
1116.63	85.2832	1116.63	83.8149	1116.63	98.9815
1117.11	85.0334	1117.11	83.8154	1117.11	98.9885
1117.59	84.7631	1117.59	83.8195	1117.59	98.9995
1118.08	84.4657	1118.08	83.8285	1118.08	99.0166
1118.56	84.1357	1118.56	83.8413	1118.56	99.0395
1119.04	83.7704	1119.04	83.8555	1119.04	99.0653
1119.52	83.3717	1119.52	83.8678	1119.52	99.0901
1120	82.9443	1120	83.8765	1120	99.1105
1120.49	82.4949	1120.49	83.8821	1120.49	99.1255
1120.97	82.0301	1120.97	83.8872	1120.97	99.1365
1121.45	81.5558	1121.45	83.8951	1121.45	99.1465
1121.93	81.0782	1121.93	83.9084	1121.93	99.1578
1122.41	80.6049	1122.41	83.9269	1122.41	99.171
1122.9	80.1459	1122.9	83.9483	1122.9	99.1849
1123.38	79.7118	1123.38	83.9692	1123.38	99.1974
1123.86	79.3113	1123.86	83.9867	1123.86	99.207
1124.34	78.9485	1124.34	84.0001	1124.34	99.2144
1124.83	78.622	1124.83	84.0109	1124.83	99.2215
1125.31	78.3259	1125.31	84.0224	1125.31	99.2304
1125.79	78.0544	1125.79	84.0373	1125.79	99.2419
1126.27	77.8057	1126.27	84.0566	1126.27	99.2543
1126.75	77.5853	1126.75	84.0794	1126.75	99.264
1127.24	77.4053	1127.24	84.1031	1127.24	99.2676
1127.72	77.282	1127.72	84.1253	1127.72	99.2632
1128.2	77.2307	1128.2	84.1447	1128.2	99.2526
1128.68	77.2617	1128.68	84.1618	1128.68	99.2402
1129.16	77.3792	1129.16	84.1782	1129.16	99.2312
1129.65	77.5819	1129.65	84.1954	1129.65	99.2294
1130.13	77.8651	1130.13	84.2142	1130.13	99.2353
1130.61	78.2229	1130.61	84.2335	1130.61	99.2464
1131.09	78.649	1131.09	84.2516	1131.09	99.2582
1131.58	79.1354	1131.58	84.2666	1131.58	99.2672
1132.06	79.6714	1132.06	84.2783	1132.06	99.2722
1132.54	80.2433	1132.54	84.2875	1132.54	99.2747
1133.02	80.8349	1133.02	84.2959	1133.02	99.2776
1133.5	81.4297	1133.5	84.3052	1133.5	99.2833
1133.99	82.0132	1133.99	84.3157	1133.99	99.2917
1134.47	82.5749	1134.47	84.3267	1134.47	99.3008
1134.95	83.1082	1134.95	84.3368	1134.95	99.3072
1135.43	83.6099	1135.43	84.345	1135.43	99.3085
1135.91	84.0783	1135.91	84.3512	1135.91	99.3045
1136.4	84.512	1136.4	84.3567	1136.4	99.2974
1136.88	84.9093	1136.88	84.3629	1136.88	99.2909
1137.36	85.2686	1137.36	84.3712	1137.36	99.2879
1137.84	85.5892	1137.84	84.3812	1137.84	99.2892
1138.33	85.8728	1138.33	84.3918	1138.33	99.2933
1138.81	86.1231	1138.81	84.4011	1138.81	99.2976
1139.29	86.345	1139.29	84.408	1139.29	99.2999
1139.77	86.5433	1139.77	84.4127	1139.77	99.2996
1140.25	86.7208	1140.25	84.4162	1140.25	99.2979
1140.74	86.8785	1140.74	84.4205	1140.74	99.2963
1141.22	87.0157	1141.22	84.4266	1141.22	99.2952
1141.7	87.1321	1141.7	84.4346	1141.7	99.2935
1142.18	87.2289	1142.18	84.4431	1142.18	99.2877
1142.66	87.3094	1142.66	84.4506	1142.66	99.2749
1143.15	87.3786	1143.15	84.4562	1143.15	99.2537
1143.63	87.4406	1143.63	84.4602	1143.63	99.2254
1144.11	87.4984	1144.11	84.4638	1144.11	99.1941
1144.59	87.5517	1144.59	84.4681	1144.59	99.1644
1145.08	87.5991	1145.08	84.4736	1145.08	99.1396
1145.56	87.6381	1145.56	84.4788	1145.56	99.1201
1146.04	87.6681	1146.04	84.4814	1146.04	99.1038
1146.52	87.6899	1146.52	84.4791	1146.52	99.0872
1147	87.7059	1147	84.4712	1147	99.0679
1147.49	87.7183	1147.49	84.4589	1147.49	99.0456
1147.97	87.7278	1147.97	84.4455	1147.97	99.0226
1148.45	87.733	1148.45	84.4345	1148.45	99.002
1148.93	87.7309	1148.93	84.4285	1148.93	98.9858
1149.41	87.7189	1149.41	84.4278	1149.41	98.9735
1149.9	87.6958	1149.9	84.4305	1149.9	98.9621
1150.38	87.6628	1150.38	84.4337	1150.38	98.9476
1150.86	87.6226	1150.86	84.4348	1150.86	98.9269
1151.34	87.5779	1151.34	84.4328	1151.34	98.8992
1151.83	87.53	1151.83	84.4285	1151.83	98.8666
1152.31	87.4778	1152.31	84.4238	1152.31	98.8324
1152.79	87.4188	1152.79	84.4203	1152.79	98.7997
1153.27	87.3507	1153.27	84.4183	1153.27	98.7697
1153.75	87.2726	1153.75	84.4169	1153.75	98.7418
1154.24	87.1857	1154.24	84.4144	1154.24	98.714
1154.72	87.0927	1154.72	84.4094	1154.72	98.6852
1155.2	86.9955	1155.2	84.4021	1155.2	98.6559
1155.68	86.894	1155.68	84.3939	1155.68	98.6274
1156.16	86.7853	1156.16	84.3869	1156.16	98.6017
1156.65	86.6653	1156.65	84.3825	1156.65	98.579
1157.13	86.5299	1157.13	84.3806	1157.13	98.5577
1157.61	86.3775	1157.61	84.3799	1157.61	98.5348
1158.09	86.2096	1158.09	84.3781	1158.09	98.5069
1158.58	86.0296	1158.58	84.3737	1158.58	98.4732
1159.06	85.8406	1159.06	84.3667	1159.06	98.4354
1159.54	85.6438	1159.54	84.3586	1159.54	98.3978
1160.02	85.4374	1160.02	84.3518	1160.02	98.365
1160.5	85.2171	1160.5	84.3481	1160.5	98.3396
1160.99	84.979	1160.99	84.3481	1160.99	98.3211
1161.47	84.721	1161.47	84.3505	1161.47	98.3059
1161.95	84.444	1161.95	84.3534	1161.95	98.2892
1162.43	84.1502	1162.43	84.3551	1162.43	98.2674
1162.91	83.8416	1162.91	84.3551	1162.91	98.24
1163.4	83.517	1163.4	84.3546	1163.4	98.2092
1163.88	83.1713	1163.88	84.3554	1163.88	98.1792
1164.36	82.7969	1164.36	84.3593	1164.36	98.1532
1164.84	82.3859	1164.84	84.3667	1164.84	98.1323
1165.33	81.932	1165.33	84.3765	1165.33	98.1152
1165.81	81.4321	1165.81	84.3866	1165.81	98.099
1166.29	80.8839	1166.29	84.395	1166.29	98.0815
1166.77	80.2839	1166.77	84.4009	1166.77	98.0624
1167.25	79.6232	1167.25	84.4043	1167.25	98.0434
1167.74	78.887	1167.74	84.4067	1167.74	98.0271
1168.22	78.0549	1168.22	84.4091	1168.22	98.0151
1168.7	77.1028	1168.7	84.412	1168.7	98.007
1169.18	76.0047	1169.18	84.4148	1169.18	97.9997
1169.66	74.732	1169.66	84.4168	1169.66	97.9898
1170.15	73.2505	1170.15	84.4174	1170.15	97.9746
1170.63	71.5171	1170.63	84.417	1170.63	97.9541
1171.11	69.4785	1171.11	84.4168	1171.11	97.9307
1171.59	67.0769	1171.59	84.4182	1171.59	97.9078
1172.08	64.2623	1172.08	84.4216	1172.08	97.8878
1172.56	61.0124	1172.56	84.4263	1172.56	97.8708
1173.04	57.3531	1173.04	84.4305	1173.04	97.8547
1173.52	53.374	1173.52	84.4322	1173.52	97.8361
1174	49.2306	1174	84.4305	1174	97.8126
1174.49	45.1313	1174.49	84.4259	1174.49	97.7841
1174.97	41.31	1174.97	84.4206	1174.97	97.7532
1175.45	37.9946	1175.45	84.4168	1175.45	97.7236
1175.93	35.3773	1175.93	84.4161	1175.93	97.6981
1176.41	33.5925	1176.41	84.4182	1176.41	97.6774
1176.9	32.7024	1176.9	84.4211	1176.9	97.6595
1177.38	32.6907	1177.38	84.4221	1177.38	97.6413
1177.86	33.4649	1177.86	84.4192	1177.86	97.6201
1178.34	34.8704	1178.34	84.412	1178.34	97.5951
1178.83	36.7145	1178.83	84.4018	1178.83	97.5672
1179.31	38.7985	1179.31	84.3912	1179.31	97.5386
1179.79	40.9481	1179.79	84.3821	1179.79	97.5106
1180.27	43.0372	1180.27	84.3756	1180.27	97.4827
1180.75	44.9987	1180.75	84.3712	1180.75	97.4531
1181.24	46.8236	1181.24	84.3675	1181.24	97.4194
1181.72	48.5492	1181.72	84.3635	1181.72	97.3809
1182.2	50.2412	1182.2	84.3592	1182.2	97.3391
1182.68	51.9736	1182.68	84.3557	1182.68	97.2979
1183.16	53.8109	1183.16	84.3545	1183.16	97.2613
1183.65	55.7947	1183.65	84.3562	1183.65	97.2318
1184.13	57.9363	1184.13	84.3601	1184.13	97.2087
1184.61	60.215	1184.61	84.364	1184.61	97.1884
1185.09	62.582	1185.09	84.365	1185.09	97.1663
1185.58	64.9706	1185.58	84.3611	1185.58	97.1386
1186.06	67.3091	1186.06	84.3519	1186.06	97.1046
1186.54	69.5355	1186.54	84.3391	1186.54	97.0665
1187.02	71.6081	1187.02	84.3255	1187.02	97.028
1187.5	73.5094	1187.5	84.3134	1187.5	96.992
1187.98	75.2434	1187.98	84.3042	1187.98	96.9593
1188.47	76.8278	1188.47	84.2971	1188.47	96.9279
1188.95	78.2845	1188.95	84.2904	1188.95	96.894
1189.43	79.6332	1189.43	84.2823	1189.43	96.8547
1189.91	80.8872	1189.91	84.2722	1189.91	96.8089
1190.4	82.0541	1190.4	84.2607	1190.4	96.7578
1190.88	83.1385	1190.88	84.2497	1190.88	96.7046
1191.36	84.1441	1191.36	84.2409	1191.36	96.6517
1191.84	85.0759	1191.84	84.2352	1191.84	96.6002
1192.33	85.939	1192.33	84.2317	1192.33	96.549
1192.81	86.7377	1192.81	84.2289	1192.81	96.4962
1193.29	87.4744	1193.29	84.2252	1193.29	96.4403
1193.77	88.149	1193.77	84.2196	1193.77	96.382
1194.25	88.7598	1194.25	84.2125	1194.25	96.3232
1194.73	89.305	1194.73	84.205	1194.73	96.2669
1195.22	89.7843	1195.22	84.1978	1195.22	96.2147
1195.7	90.1992	1195.7	84.1912	1195.7	96.166
1196.18	90.5533	1196.18	84.1842	1196.18	96.1182
1196.66	90.8516	1196.66	84.1752	1196.66	96.0676
1197.15	91.0989	1197.15	84.1631	1197.15	96.0119
1197.63	91.3004	1197.63	84.148	1197.63	95.9512
1198.11	91.4604	1198.11	84.1311	1198.11	95.8879
1198.59	91.5833	1198.59	84.1146	1198.59	95.8255
1199.08	91.6736	1199.08	84.1002	1199.08	95.7664
1199.56	91.7361	1199.56	84.0884	1199.56	95.7104
1200.04	91.7759	1200.04	84.0783	1200.04	95.6547
1200.52	91.7975	1200.52	84.068	1200.52	95.5951
1201	91.8044	1201	84.0558	1201	95.5283
1201.48	91.7991	1201.48	84.0408	1201.48	95.4538
1201.97	91.7827	1201.97	84.0235	1201.97	95.3739
1202.45	91.7561	1202.45	84.0053	1202.45	95.2929
1202.93	91.7201	1202.93	83.9877	1202.93	95.215
1203.41	91.6766	1203.41	83.9712	1203.41	95.1424
1203.9	91.6284	1203.9	83.9551	1203.9	95.0746
1204.38	91.578	1204.38	83.9381	1204.38	95.0089
1204.86	91.5277	1204.86	83.9191	1204.86	94.9427
1205.34	91.4783	1205.34	83.8974	1205.34	94.8741
1205.83	91.4291	1205.83	83.874	1205.83	94.8034
1206.31	91.3786	1206.31	83.8504	1206.31	94.7322
1206.79	91.3255	1206.79	83.8283	1206.79	94.662
1207.27	91.2693	1207.27	83.8083	1207.27	94.5932
1207.75	91.2107	1207.75	83.79	1207.75	94.5245
1208.23	91.1508	1208.23	83.7718	1208.23	94.4538
1208.72	91.0907	1208.72	83.7521	1208.72	94.3789
1209.2	91.0302	1209.2	83.7298	1209.2	94.2992
1209.68	90.9675	1209.68	83.7048	1209.68	94.2157
1210.16	90.9003	1210.16	83.678	1210.16	94.1304
1210.65	90.8264	1210.65	83.6506	1210.65	94.0447
1211.13	90.7453	1211.13	83.6238	1211.13	93.9588
1211.61	90.6581	1211.61	83.5978	1211.61	93.8716
1212.09	90.5676	1212.09	83.5729	1212.09	93.7812
1212.57	90.4767	1212.57	83.5487	1212.57	93.6865
1213.06	90.3876	1213.06	83.5253	1213.06	93.5881
1213.54	90.3007	1213.54	83.5029	1213.54	93.4882
1214.02	90.2145	1214.02	83.4817	1214.02	93.3895
1214.5	90.1271	1214.5	83.4615	1214.5	93.2941
1214.98	90.037	1214.98	83.4414	1214.98	93.2018
1215.47	89.9435	1215.47	83.4202	1215.47	93.1107
1215.95	89.8473	1215.95	83.3967	1215.95	93.0175
1216.43	89.7492	1216.43	83.3706	1216.43	92.9198
1216.91	89.6496	1216.91	83.3425	1216.91	92.8164
1217.4	89.5478	1217.4	83.314	1217.4	92.7085
1217.88	89.4423	1217.88	83.2866	1217.88	92.5984
1218.36	89.3318	1218.36	83.2612	1218.36	92.4883
1218.84	89.2159	1218.84	83.2376	1218.84	92.3795
1219.32	89.0956	1219.32	83.2144	1219.32	92.2714
1219.81	88.9731	1219.81	83.1897	1219.81	92.1628
1220.29	88.8502	1220.29	83.1618	1220.29	92.0521
1220.77	88.728	1220.77	83.1304	1220.77	91.9386
1221.25	88.6054	1221.25	83.0959	1221.25	91.8228
1221.73	88.4797	1221.73	83.0593	1221.73	91.7051
1222.22	88.3482	1222.22	83.0213	1222.22	91.5853
1222.7	88.2087	1222.7	82.9815	1222.7	91.462
1223.18	88.061	1223.18	82.9387	1223.18	91.3324
1223.66	87.9064	1223.66	82.8915	1223.66	91.1939
1224.15	87.7467	1224.15	82.8388	1224.15	91.0447
1224.63	87.5832	1224.63	82.7811	1224.63	90.8854
1225.11	87.4155	1225.11	82.72	1225.11	90.7181
1225.59	87.2416	1225.59	82.6577	1225.59	90.5459
1226.07	87.0588	1226.07	82.596	1226.07	90.3708
1226.56	86.8646	1226.56	82.5353	1226.56	90.1933
1227.04	86.658	1227.04	82.4746	1227.04	90.0116
1227.52	86.4385	1227.52	82.4121	1227.52	89.8234
1228	86.2057	1228	82.3462	1228	89.6264
1228.48	85.9585	1228.48	82.2764	1228.48	89.4205
1228.97	85.694	1228.97	82.2032	1228.97	89.2071
1229.45	85.4082	1229.45	82.1282	1229.45	88.9895
1229.93	85.0972	1229.93	82.0532	1229.93	88.7706
1230.41	84.7585	1230.41	81.979	1230.41	88.5527
1230.9	84.3912	1230.9	81.9058	1230.9	88.337
1231.38	83.9962	1231.38	81.8332	1231.38	88.1241
1231.86	83.5745	1231.86	81.7609	1231.86	87.9145
1232.34	83.1258	1232.34	81.6894	1232.34	87.71
1232.82	82.6483	1232.82	81.6206	1232.82	87.5133
1233.31	82.1384	1233.31	81.557	1233.31	87.3277
1233.79	81.5925	1233.79	81.501	1233.79	87.1557
1234.27	81.0091	1234.27	81.454	1234.27	86.9986
1234.75	80.3889	1234.75	81.4162	1234.75	86.8558
1235.23	79.7352	1235.23	81.3859	1235.23	86.7252
1235.72	79.0526	1235.72	81.361	1235.72	86.6043
1236.2	78.3461	1236.2	81.3392	1236.2	86.4905
1236.68	77.6207	1236.68	81.3189	1236.68	86.382
1237.16	76.8838	1237.16	81.2988	1237.16	86.2777
1237.65	76.1466	1237.65	81.2783	1237.65	86.176
1238.13	75.4274	1238.13	81.2566	1238.13	86.0749
1238.61	74.751	1238.61	81.2325	1238.61	85.9716
1239.09	74.1463	1239.09	81.2047	1239.09	85.8627
1239.57	73.6415	1239.57	81.1725	1239.57	85.7455
1240.06	73.2592	1240.06	81.1358	1240.06	85.6183
1240.54	73.0127	1240.54	81.0956	1240.54	85.4814
1241.02	72.9058	1241.02	81.0537	1241.02	85.3363
1241.5	72.9349	1241.5	81.0118	1241.5	85.1854
1241.98	73.0914	1241.98	80.971	1241.98	85.0309
1242.47	73.3637	1242.47	80.9312	1242.47	84.8748
1242.95	73.7369	1242.95	80.8919	1242.95	84.719
1243.43	74.1917	1243.43	80.852	1243.43	84.5654
1243.91	74.704	1243.91	80.8112	1243.91	84.4163
1244.4	75.2465	1244.4	80.7704	1244.4	84.2744
1244.88	75.7915	1244.88	80.7314	1244.88	84.1424
1245.36	76.3148	1245.36	80.6966	1245.36	84.022
1245.84	76.7984	1245.84	80.6676	1245.84	83.9135
1246.32	77.2309	1246.32	80.6451	1246.32	83.8152
1246.81	77.6065	1246.81	80.6284	1246.81	83.7242
1247.29	77.9222	1247.29	80.6157	1247.29	83.6373
1247.77	78.1761	1247.77	80.6052	1247.77	83.5511
1248.25	78.3665	1248.25	80.5949	1248.25	83.4634
1248.73	78.4922	1248.73	80.5837	1248.73	83.3728
1249.22	78.5544	1249.22	80.5708	1249.22	83.2782
1249.7	78.5571	1249.7	80.5554	1249.7	83.1781
1250.18	78.5071	1250.18	80.5365	1250.18	83.0705
1250.66	78.4126	1250.66	80.5126	1250.66	82.9526
1251.15	78.2807	1251.15	80.4824	1251.15	82.8213
1251.63	78.1158	1251.63	80.4447	1251.63	82.674
1252.11	77.9184	1252.11	80.3987	1252.11	82.5088
1252.59	77.687	1252.59	80.3446	1252.59	82.3247
1253.07	77.42	1253.07	80.2824	1253.07	82.1205
1253.56	77.1176	1253.56	80.2118	1253.56	81.8954
1254.04	76.7828	1254.04	80.1316	1254.04	81.6475
1254.52	76.4204	1254.52	80.0403	1254.52	81.3749
1255	76.035	1255	79.9362	1255	81.0759
1255.48	75.6287	1255.48	79.8182	1255.48	80.7496
1255.97	75.2005	1255.97	79.6863	1255.97	80.3968
1256.45	74.7471	1256.45	79.5417	1256.45	80.0197
1256.93	74.2652	1256.93	79.3861	1256.93	79.6215
1257.41	73.7536	1257.41	79.2215	1257.41	79.2055
1257.89	73.214	1257.89	79.049	1257.89	78.7752
1258.38	72.6499	1258.38	78.8693	1258.38	78.3332
1258.86	72.0649	1258.86	78.6827	1258.86	77.8817
1259.34	71.4599	1259.34	78.4901	1259.34	77.4229
1259.82	70.8334	1259.82	78.2929	1259.82	76.9585
1260.31	70.1825	1260.31	78.0936	1260.31	76.4903
1260.79	69.5061	1260.79	77.895	1260.79	76.0194
1261.27	68.8068	1261.27	77.6988	1261.27	75.5461
1261.75	68.0905	1261.75	77.505	1261.75	75.0692
1262.23	67.3641	1262.23	77.3119	1262.23	74.586
1262.72	66.6308	1262.72	77.1157	1262.72	74.0927
1263.2	65.8881	1263.2	76.9126	1263.2	73.5854
1263.68	65.1274	1263.68	76.6997	1263.68	73.061
1264.16	64.337	1264.16	76.476	1264.16	72.519
1264.64	63.5069	1264.64	76.2433	1264.64	71.9619
1265.13	62.6324	1265.13	76.0056	1265.13	71.3962
1265.61	61.7147	1265.61	75.7687	1265.61	70.8313
1266.09	60.7578	1266.09	75.5393	1266.09	70.2798
1266.57	59.7652	1266.57	75.3246	1266.57	69.756
1267.06	58.7357	1267.06	75.1318	1267.06	69.2756
1267.54	57.6628	1267.54	74.9686	1267.54	68.8562
1268.02	56.5371	1268.02	74.8433	1268.02	68.5165
1268.5	55.3507	1268.5	74.7641	1268.5	68.2763
1268.98	54.1005	1268.98	74.7391	1268.98	68.1549
1269.47	52.7887	1269.47	74.7741	1269.47	68.1672
1269.95	51.4203	1269.95	74.8709	1269.95	68.3205
1270.43	49.9995	1270.43	75.0266	1270.43	68.6106
1270.91	48.5258	1270.91	75.2328	1270.91	69.0203
1271.39	46.9945	1271.39	75.4769	1271.39	69.5212
1271.88	45.4002	1271.88	75.7441	1271.88	70.0776
1272.36	43.7417	1272.36	76.0192	1272.36	70.6513
1272.84	42.0258	1272.84	76.2878	1272.84	71.2072
1273.32	40.2675	1273.32	76.5379	1273.32	71.7153
1273.81	38.4855	1273.81	76.7592	1273.81	72.153
1274.29	36.6969	1274.29	76.944	1274.29	72.5046
1274.77	34.9138	1274.77	77.0872	1274.77	72.7618
1275.25	33.1438	1275.25	77.1865	1275.25	72.922
1275.73	31.3946	1275.73	77.2425	1275.73	72.9886
1276.22	29.6809	1276.22	77.2584	1276.22	72.9693
1276.7	28.0278	1276.7	77.2389	1276.7	72.8744
1277.18	26.4696	1277.18	77.1892	1277.18	72.7155
1277.66	25.0431	1277.66	77.1141	1277.66	72.5033
1278.14	23.7783	1278.14	77.017	1278.14	72.2461
1278.63	22.6926	1278.63	76.9001	1278.63	71.9498
1279.11	21.7904	1279.11	76.7652	1279.11	71.6182
1279.59	21.0704	1279.59	76.6136	1279.59	71.2539
1280.07	20.5338	1280.07	76.447	1280.07	70.8592
1280.56	20.1915	1280.56	76.2669	1280.56	70.4358
1281.04	20.0639	1281.04	76.0744	1281.04	69.9848
1281.52	20.1737	1281.52	75.869	1281.52	69.5051
1282	20.5364	1282	75.6486	1282	68.9929
1282.48	21.1521	1282.48	75.4101	1282.48	68.4426
1282.97	22.0041	1282.97	75.15	1282.97	67.8477
1283.45	23.0624	1283.45	74.8658	1283.45	67.2031
1283.93	24.2903	1283.93	74.5567	1283.93	66.5067
1284.41	25.6494	1284.41	74.2233	1284.41	65.7599
1284.89	27.0997	1284.89	73.8674	1284.89	64.9669
1285.38	28.5965	1285.38	73.4914	1285.38	64.1337
1285.86	30.087	1285.86	73.0974	1285.86	63.2669
1286.34	31.511	1286.34	72.6884	1286.34	62.3735
1286.82	32.8066	1286.82	72.2683	1286.82	61.4624
1287.31	33.9215	1287.31	71.8431	1287.31	60.5449
1287.79	34.8253	1287.79	71.4204	1287.79	59.6354
1288.27	35.5175	1288.27	71.0082	1288.27	58.748
1288.75	36.0283	1288.75	70.6116	1288.75	57.8926
1289.23	36.4119	1289.23	70.2305	1289.23	57.07
1289.72	36.734	1289.72	69.8587	1289.72	56.2694
1290.2	37.0615	1290.2	69.4853	1290.2	55.4705
1290.68	37.4556	1290.68	69.0982	1290.68	54.6501
1291.16	37.9707	1291.16	68.6883	1291.16	53.7895
1291.64	38.6555	1291.64	68.2534	1291.64	52.8818
1292.13	39.5534	1292.13	67.7989	1292.13	51.9351
1292.61	40.6985	1292.61	67.3369	1292.61	50.9708
1293.09	42.1099	1293.09	66.883	1293.09	50.0181
1293.57	43.7853	1293.57	66.4528	1293.57	49.108
1294.06	45.7	1294.06	66.06	1294.06	48.2688
1294.54	47.8108	1294.54	65.7163	1294.54	47.5254
1295.02	50.0636	1295.02	65.4326	1295.02	46.9021
1295.5	52.4014	1295.5	65.2205	1295.5	46.4236
1295.98	54.7696	1295.98	65.0917	1295.98	46.1151
1296.47	57.119	1296.47	65.0557	1296.47	45.9965
1296.95	59.4062	1296.95	65.1161	1296.95	46.0758
1297.43	61.5948	1297.43	65.269	1297.43	46.3445
1297.91	63.6566	1297.91	65.5031	1297.91	46.7784
1298.39	65.5751	1298.39	65.803	1298.39	47.3446
1298.88	67.3461	1298.88	66.1537	1298.88	48.0102
1299.36	68.979	1299.36	66.5434	1299.36	48.7494
1299.84	70.4936	1299.84	66.9639	1299.84	49.5451
1300.32	71.916	1300.32	67.4089	1300.32	50.3863
1300.81	73.273	1300.81	67.8714	1300.81	51.2624
1301.29	74.5864	1301.29	68.3425	1301.29	52.1598
1301.77	75.8697	1301.77	68.8119	1301.77	53.0617
1302.25	77.1269	1302.25	69.27	1302.25	53.9513
1302.73	78.3549	1302.73	69.7106	1302.73	54.8166
1303.22	79.5462	1303.22	70.1326	1303.22	55.6532
1303.7	80.693	1303.7	70.5384	1303.7	56.4642
1304.18	81.7889	1304.18	70.9328	1304.18	57.2568
1304.66	82.8304	1304.66	71.3197	1304.66	58.0386
1305.14	83.8164	1305.14	71.7014	1305.14	58.8149
1305.63	84.7472	1305.63	72.0788	1305.63	59.5891
1306.11	85.6233	1306.11	72.4535	1306.11	60.366
1306.59	86.4444	1306.59	72.8294	1306.59	61.1541
1307.07	87.21	1307.07	73.2137	1307.07	61.9663
1307.56	87.9196	1307.56	73.6148	1307.56	62.8178
1308.04	88.5738	1308.04	74.04	1308.04	63.7199
1308.52	89.1749	1308.52	74.4924	1308.52	64.6762
1309	89.7266	1309	74.9695	1309	65.6804
1309.48	90.2333	1309.48	75.4651	1309.48	66.7201
1309.97	90.6983	1309.97	75.972	1309.97	67.7823
1310.45	91.1234	1310.45	76.4854	1310.45	68.8585
1310.93	91.5093	1310.93	77.0038	1310.93	69.9469
1311.41	91.856	1311.41	77.5284	1311.41	71.0499
1311.89	92.1645	1311.89	78.0605	1311.89	72.1686
1312.38	92.4378	1312.38	78.5987	1312.38	73.2979
1312.86	92.6806	1312.86	79.1376	1312.86	74.4244
1313.34	92.898	1313.34	79.6692	1313.34	75.5291
1313.82	93.0935	1313.82	80.1852	1313.82	76.5943
1314.31	93.2682	1314.31	80.6801	1314.31	77.6088
1314.79	93.4206	1314.79	81.1524	1314.79	78.5711
1315.27	93.5484	1315.27	81.6036	1315.27	79.4867
1315.75	93.6505	1315.75	82.0367	1315.75	80.3645
1316.23	93.7279	1316.23	82.4541	1316.23	81.213
1316.72	93.7837	1316.72	82.8575	1316.72	82.0382
1317.2	93.821	1317.2	83.248	1317.2	82.8444
1317.68	93.8414	1317.68	83.6274	1317.68	83.6351
1318.16	93.8431	1318.16	83.9987	1318.16	84.4137
1318.64	93.8213	1318.64	84.3649	1318.64	85.1824
1319.13	93.771	1319.13	84.7281	1319.13	85.9403
1319.61	93.6897	1319.61	85.0874	1319.61	86.682
1320.09	93.5791	1320.09	85.4392	1320.09	87.3987
1320.57	93.4449	1320.57	85.7787	1320.57	88.0813
1321.06	93.294	1321.06	86.1016	1321.06	88.7243
1321.54	93.1316	1321.54	86.4065	1321.54	89.328
1322.02	92.9593	1322.02	86.6948	1322.02	89.8975
1322.5	92.7751	1322.5	86.9695	1322.5	90.44
1322.98	92.5763	1322.98	87.234	1322.98	90.9618
1323.47	92.3614	1323.47	87.4902	1323.47	91.4653
1323.95	92.1328	1323.95	87.7381	1323.95	91.9496
1324.43	91.8977	1324.43	87.9763	1324.43	92.4121
1324.91	91.6669	1324.91	88.2036	1324.91	92.8511
1325.39	91.4532	1325.39	88.4193	1325.39	93.2677
1325.88	91.27	1325.88	88.6245	1325.88	93.6655
1326.36	91.1307	1326.36	88.8207	1326.36	94.048
1326.84	91.0478	1326.84	89.0089	1326.84	94.4165
1327.32	91.0327	1327.32	89.1887	1327.32	94.7681
1327.81	91.0927	1327.81	89.3585	1327.81	95.097
1328.29	91.2286	1328.29	89.5166	1328.29	95.3976
1328.77	91.432	1328.77	89.6621	1328.77	95.6673
1329.25	91.6857	1329.25	89.7961	1329.25	95.9083
1329.73	91.9658	1329.73	89.921	1329.73	96.1265
1330.22	92.2474	1330.22	90.0393	1330.22	96.3288
1330.7	92.5086	1330.7	90.153	1330.7	96.5197
1331.18	92.7354	1331.18	90.2617	1331.18	96.6997
1331.66	92.9224	1331.66	90.3642	1331.66	96.8664
1332.14	93.072	1332.14	90.4593	1332.14	97.0171
1332.63	93.1905	1332.63	90.5469	1332.63	97.1518
1333.11	93.2847	1333.11	90.6292	1333.11	97.2743
1333.59	93.3588	1333.59	90.7097	1333.59	97.391
1334.07	93.4143	1334.07	90.7916	1334.07	97.508
1334.56	93.451	1334.56	90.8763	1334.56	97.6284
1335.04	93.4694	1335.04	90.9625	1335.04	97.7507
1335.52	93.472	1335.52	91.0461	1335.52	97.8699
1336	93.4629	1336	91.1215	1336	97.9798
1336.48	93.446	1336.48	91.1836	1336.48	98.0759
1336.97	93.4232	1336.97	91.2294	1336.97	98.158
1337.45	93.3921	1337.45	91.2589	1337.45	98.2297
1337.93	93.3482	1337.93	91.2754	1337.93	98.2967
1338.41	93.2869	1338.41	91.2851	1338.41	98.365
1338.89	93.2083	1338.89	91.2964	1338.89	98.4387
1339.38	93.1196	1339.38	91.3187	1339.38	98.5198
1339.86	93.0335	1339.86	91.3595	1339.86	98.6095
1340.34	92.9618	1340.34	91.4225	1340.34	98.7087
1340.82	92.9096	1340.82	91.5062	1340.82	98.8179
1341.31	92.8731	1341.31	91.6045	1341.31	98.9356
1341.79	92.8427	1341.79	91.7094	1341.79	99.0565
1342.27	92.8087	1342.27	91.8121	1342.27	99.1725
1342.75	92.7648	1342.75	91.9052	1342.75	99.2742
1343.23	92.7101	1343.23	91.9827	1343.23	99.3532
1343.72	92.6481	1343.72	92.0422	1343.72	99.4057
1344.2	92.5842	1344.2	92.0846	1344.2	99.4337
1344.68	92.5228	1344.68	92.1141	1344.68	99.4445
1345.16	92.4648	1345.16	92.1359	1345.16	99.4472
1345.64	92.4076	1345.64	92.1546	1345.64	99.4484
1346.13	92.3473	1346.13	92.1715	1346.13	99.4488
1346.61	92.281	1346.61	92.1849	1346.61	99.4431
1347.09	92.2094	1347.09	92.1913	1347.09	99.4235
1347.57	92.1363	1347.57	92.188	1347.57	99.3845
1348.06	92.067	1348.06	92.1753	1348.06	99.3274
1348.54	92.0052	1348.54	92.1576	1348.54	99.2604
1349.02	91.9512	1349.02	92.1411	1349.02	99.1955
1349.5	91.9021	1349.5	92.1318	1349.5	99.1426
1349.98	91.8536	1349.98	92.1328	1349.98	99.1054
1350.47	91.8028	1350.47	92.1427	1350.47	99.079
1350.95	91.7499	1350.95	92.1565	1350.95	99.0538
1351.43	91.6976	1351.43	92.1687	1351.43	99.0203
1351.91	91.649	1351.91	92.1751	1351.91	98.9735
1352.39	91.6053	1352.39	92.1744	1352.39	98.9148
1352.88	91.5652	1352.88	92.1679	1352.88	98.8499
1353.36	91.525	1353.36	92.1579	1353.36	98.7849
1353.84	91.4823	1353.84	92.1458	1353.84	98.7228
1354.32	91.4383	1354.32	92.132	1354.32	98.662
1354.81	91.399	1354.81	92.1154	1354.81	98.5979
1355.29	91.3743	1355.29	92.0955	1355.29	98.5272
1355.77	91.3737	1355.77	92.0734	1355.77	98.4501
1356.25	91.403	1356.25	92.0523	1356.25	98.3722
1356.73	91.4618	1356.73	92.0362	1356.73	98.3003
1357.22	91.5443	1357.22	92.0279	1357.22	98.2393
1357.7	91.6424	1357.7	92.0279	1357.7	98.1884
1358.18	91.7487	1358.18	92.0328	1358.18	98.1406
1358.66	91.8587	1358.66	92.0371	1358.66	98.0853
1359.14	91.9703	1359.14	92.0338	1359.14	98.0119
1359.63	92.0829	1359.63	92.0163	1359.63	97.9128
1360.11	92.1949	1360.11	91.9799	1360.11	97.7856
1360.59	92.3027	1360.59	91.9215	1360.59	97.6314
1361.07	92.4007	1361.07	91.8411	1361.07	97.4541
1361.56	92.4838	1361.56	91.7414	1361.56	97.2588
1362.04	92.5512	1362.04	91.6306	1362.04	97.0532
1362.52	92.6081	1362.52	91.522	1362.52	96.8492
1363	92.6648	1363	91.4317	1363	96.6629
1363.48	92.7305	1363.48	91.3722	1363.48	96.5089
[truncated: 5,469 more rows]

## Sheet: Figure 2k
	--	--
hc(nm)	Er(GPa)	H(GPa)
15.2078	20.8885	0.6254
18.6417	23.7983	0.82483
22.0145	26.9844	0.95778
24.6812	25.9022	1.06839
27.8662	25.0953	1.1335
31.762	28.1325	1.14535
34.9589	27.908	1.18788
38.849	28.7213	1.19028
42.0865	27.0143	1.22365
46.0496	28.7975	1.22279
49.8971	29.9388	1.22849
54.2228	30.5039	1.21704
58.3245	32.4428	1.21477
62.2125	34.099	1.21897
65.9652	34.6547	1.22668
69.4495	35.0833	1.24084
72.6976	35.0897	1.26126
76.3599	35.8775	1.26808

## Sheet: Figure 3e
30.0001	227
30.0201	234
30.04	234
30.06	227
30.0799	219
30.0999	208
30.1198	235
30.1398	230
30.1597	236
30.1797	215
30.1996	207
30.2196	205
30.2396	212
30.2595	245
30.2795	238
30.2994	226
30.3194	226
30.3393	224
30.3593	225
30.3792	227
30.3992	256
30.4191	234
30.4391	235
30.4591	226
30.479	223
30.499	211
30.5189	246
30.5389	212
30.5588	205
30.5788	207
30.5987	220
30.6187	212
30.6386	214
30.6586	234
30.6786	223
30.6985	231
30.7185	258
30.7384	216
30.7584	232
30.7783	220
30.7983	231
30.8182	212
30.8382	215
30.8582	227
30.8781	230
30.8981	206
30.918	221
30.938	241
30.9579	238
30.9779	219
30.9978	213
31.0178	226
31.0377	215
31.0577	228
31.0777	205
31.0976	198
31.1176	211
31.1375	172
31.1575	196
31.1774	179
31.1974	227
31.2173	223
31.2373	204
31.2572	212
31.2772	178
31.2972	214
31.3171	219
31.3371	195
31.357	229
31.377	224
31.3969	222
31.4169	193
31.4368	213
31.4568	197
31.4767	214
31.4967	198
31.5167	218
31.5366	213
31.5566	209
31.5765	217
31.5965	217
31.6164	222
31.6364	169
31.6563	211
31.6763	209
31.6962	197
31.7162	231
31.7362	235
31.7561	225
31.7761	203
31.796	207
31.816	223
31.8359	216
31.8559	226
31.8758	222
31.8958	203
31.9157	201
31.9357	232
31.9557	177
31.9756	219
31.9956	189
32.0155	246
32.0355	199
32.0554	190
32.0754	234
32.0953	210
32.1153	224
32.1353	199
32.1552	197
32.1752	202
32.1951	235
32.2151	203
32.235	227
32.255	220
32.2749	234
32.2949	213
32.3148	225
32.3348	214
32.3548	205
32.3747	192
32.3947	191
32.4146	200
32.4346	204
32.4545	199
32.4745	225
32.4944	189
32.5144	185
32.5343	195
32.5543	177
32.5743	230
32.5942	198
32.6142	213
32.6341	213
32.6541	208
32.674	189
32.694	189
32.7139	201
32.7339	189
32.7538	207
32.7738	192
32.7938	201
32.8137	203
32.8337	210
32.8536	199
32.8736	190
32.8935	188
32.9135	226
32.9334	188
32.9534	198
32.9733	195
32.9933	191
33.0133	202
33.0332	184
33.0532	204
33.0731	196
33.0931	208
33.113	194
33.133	196
33.1529	198
33.1729	206
33.1928	176
33.2128	190
33.2328	194
33.2527	188
33.2727	202
33.2926	165
33.3126	190
33.3325	223
33.3525	182
33.3724	172
33.3924	198
33.4124	189
33.4323	174
33.4523	200
33.4722	213
33.4922	176
33.5121	187
33.5321	197
33.552	185
33.572	200
33.5919	195
33.6119	183
33.6319	188
33.6518	177
33.6718	197
33.6917	193
33.7117	213
33.7316	168
33.7516	199
33.7715	214
33.7915	203
33.8114	195
33.8314	199
33.8514	177
33.8713	201
33.8913	186
33.9112	198
33.9312	156
33.9511	172
33.9711	199
33.991	185
34.011	202
34.0309	189
34.0509	202
34.0709	191
34.0908	181
34.1108	190
34.1307	186
34.1507	202
34.1706	181
34.1906	184
34.2105	160
34.2305	206
34.2504	205
34.2704	227
34.2904	177
34.3103	163
34.3303	180
34.3502	167
34.3702	191
34.3901	190
34.4101	157
34.43	177
34.45	161
34.4699	188
34.4899	190
34.5099	193
34.5298	188
34.5498	188
34.5697	197
34.5897	165
34.6096	176
34.6296	180
34.6495	198
34.6695	181
34.6895	188
34.7094	176
34.7294	171
34.7493	164
34.7693	183
34.7892	173
34.8092	169
34.8291	184
34.8491	208
34.869	169
34.889	161
34.909	201
34.9289	212
34.9489	192
34.9688	178
34.9888	177
35.0087	190
35.0287	196
35.0486	165
35.0686	183
35.0885	189
35.1085	166
35.1285	187
35.1484	167
35.1684	186
35.1883	167
35.2083	204
35.2282	192
35.2482	189
35.2681	204
35.2881	204
35.308	171
35.328	185
35.348	205
35.3679	176
35.3879	182
35.4078	176
35.4278	213
35.4477	186
35.4677	195
35.4876	174
35.5076	185
35.5275	202
35.5475	182
35.5675	206
35.5874	154
35.6074	191
35.6273	160
35.6473	192
35.6672	208
35.6872	160
35.7071	161
35.7271	177
35.747	187
35.767	188
35.787	197
35.8069	177
35.8269	182
35.8468	181
35.8668	156
35.8867	179
35.9067	200
35.9266	175
35.9466	178
35.9666	174
35.9865	201
36.0065	196
36.0264	180
36.0464	212
36.0663	226
36.0863	197
36.1062	205
36.1262	223
36.1461	245
36.1661	312
36.1861	411
36.206	527
36.226	719
36.2459	818
36.2659	1026
36.2858	1388
36.3058	1419
36.3257	1349
36.3457	1158
36.3656	1126
36.3856	1096
36.4056	961
36.4255	714
36.4455	515
36.4654	450
36.4854	385
36.5053	327
36.5253	233
36.5452	221
36.5652	199
36.5851	171
36.6051	185
36.6251	177
36.645	186
36.665	196
36.6849	189
36.7049	185
36.7248	166
36.7448	203
36.7647	165
36.7847	177
36.8046	185
36.8246	192
36.8446	163
36.8645	159
36.8845	186
36.9044	168
36.9244	182
36.9443	172
36.9643	168
36.9842	146
37.0042	165
37.0241	172
37.0441	140
37.0641	172
37.084	172
37.104	156
37.1239	170
37.1439	167
37.1638	168
37.1838	151
37.2037	175
37.2237	179
37.2436	163
37.2636	165
37.2836	164
37.3035	173
37.3235	175
37.3434	142
37.3634	177
37.3833	150
37.4033	165
37.4232	185
37.4432	179
37.4632	157
37.4831	150
37.5031	159
37.523	156
37.543	164
37.5629	162
37.5829	158
37.6028	154
37.6228	143
37.6427	164
37.6627	150
37.6827	186
37.7026	170
37.7226	161
37.7425	177
37.7625	152
37.7824	158
37.8024	144
37.8223	168
37.8423	140
37.8622	156
37.8822	129
37.9022	147
37.9221	163
37.9421	159
37.962	180
37.982	143
38.0019	148
38.0219	172
38.0418	169
38.0618	152
38.0817	164
38.1017	150
38.1217	147
38.1416	166
38.1616	151
38.1815	149
38.2015	170
38.2214	157
38.2414	173
38.2613	146
38.2813	163
38.3012	162
38.3212	187
38.3412	166
38.3611	157
38.3811	140
38.401	167
38.421	141
38.4409	127
38.4609	153
38.4808	165
38.5008	142
38.5207	150
38.5407	148
38.5607	147
38.5806	169
38.6006	155
38.6205	159
38.6405	164
38.6604	168
38.6804	139
38.7003	159
38.7203	151
38.7403	155
38.7602	179
38.7802	166
38.8001	154
38.8201	171
38.84	169
38.86	160
38.8799	175
38.8999	202
38.9198	261
38.9398	247
38.9598	261
38.9797	299
38.9997	314
39.0196	334
39.0396	283
39.0595	319
39.0795	283
39.0994	287
39.1194	271
39.1393	231
39.1593	215
39.1793	184
39.1992	200
39.2192	198
39.2391	171
39.2591	150
39.279	165
39.299	159
39.3189	161
39.3389	145
39.3588	134
39.3788	132
39.3988	131
39.4187	134
39.4387	147
39.4586	157
39.4786	152
39.4985	166
39.5185	151
39.5384	156
39.5584	169
39.5783	137
39.5983	152
39.6183	171
39.6382	153
39.6582	149
39.6781	147
39.6981	131
39.718	128
39.738	128
39.7579	163
39.7779	146
39.7978	153
39.8178	136
39.8378	144
39.8577	155
39.8777	143
39.8976	125
39.9176	136
39.9375	152
39.9575	147
39.9774	138
39.9974	135
40.0174	133
40.0373	144
40.0573	181
40.0772	139
40.0972	140
40.1171	138
40.1371	155
40.157	145
40.177	166
40.1969	142
40.2169	152
40.2369	125
40.2568	129
40.2768	145
40.2967	150
40.3167	144
40.3366	147
40.3566	136
40.3765	135
40.3965	171
40.4164	143
40.4364	144
40.4564	131
40.4763	160
40.4963	138
40.5162	135
40.5362	157
40.5561	147
40.5761	165
40.596	140
40.616	145
40.6359	126
40.6559	142
40.6759	149
40.6958	143
40.7158	167
40.7357	154
40.7557	162
40.7756	141
40.7956	128
40.8155	150
40.8355	138
40.8554	145
40.8754	169
40.8954	155
40.9153	155
40.9353	145
40.9552	171
40.9752	141
40.9951	148
41.0151	134
41.035	158
41.055	144
41.0749	151
41.0949	150
41.1149	156
41.1348	139
41.1548	122
41.1747	164
41.1947	151
41.2146	150
41.2346	140
41.2545	132
41.2745	152
41.2945	129
41.3144	153
41.3344	136
41.3543	162
41.3743	130
41.3942	133
41.4142	150
41.4341	135
41.4541	134
41.474	147
41.494	139
41.514	138
41.5339	155
41.5539	152
41.5738	147
41.5938	140
41.6137	151
41.6337	158
41.6536	133
41.6736	137
41.6935	152
41.7135	149
41.7335	145
41.7534	143
41.7734	130
41.7933	150
41.8133	155
41.8332	165
41.8532	140
41.8731	132
41.8931	134
41.913	167
41.933	173
41.953	147
41.9729	149
41.9929	169
42.0128	149
42.0328	142
42.0527	132
42.0727	147
42.0926	144
42.1126	149
42.1325	158
42.1525	152
42.1725	143
42.1924	150
42.2124	159
42.2323	165
42.2523	151
42.2722	154
42.2922	167
42.3121	165
42.3321	149
42.352	170
42.372	138
42.392	135
42.4119	146
42.4319	144
42.4518	147
42.4718	162
42.4917	157
42.5117	140
42.5316	159
42.5516	149
42.5716	139
42.5915	122
42.6115	150
42.6314	132
42.6514	154
42.6713	139
42.6913	142
42.7112	174
42.7312	144
42.7511	174
42.7711	153
42.7911	139
42.811	145
42.831	155
42.8509	141
42.8709	157
42.8908	162
42.9108	166
42.9307	147
42.9507	155
42.9706	173
42.9906	158
43.0106	148
43.0305	187
43.0505	189
43.0704	179
43.0904	199
43.1103	253
43.1303	363
43.1502	538
43.1702	660
43.1901	638
43.2101	788
43.2301	1049
43.25	1013
43.27	1063
43.2899	913
43.3099	798
43.3298	711
43.3498	663
43.3697	607
43.3897	531
43.4096	418
43.4296	356
43.4496	280
43.4695	205
43.4895	181
43.5094	164
43.5294	172
43.5493	165
43.5693	145
43.5892	131
43.6092	152
43.6291	162
43.6491	164
43.6691	142
43.689	126
43.709	143
43.7289	143
43.7489	152
43.7688	154
43.7888	141
43.8087	151
43.8287	154
43.8486	154
43.8686	124
43.8886	139
43.9085	145
43.9285	149
43.9484	139
43.9684	138
43.9883	134
44.0083	136
44.0282	144
44.0482	148
44.0682	143
44.0881	141
44.1081	155
44.128	157
44.148	140
44.1679	135
44.1879	146
44.2078	122
44.2278	142
44.2477	159
44.2677	164
44.2877	141
44.3076	146
44.3276	128
44.3475	148
44.3675	153
44.3874	150
44.4074	138
44.4273	133
44.4473	147
44.4672	131
44.4872	119
44.5072	125
44.5271	135
44.5471	147
44.567	149
44.587	143
44.6069	139
44.6269	135
44.6468	136
44.6668	127
44.6867	152
44.7067	133
44.7267	149
44.7466	152
44.7666	141
44.7865	137
44.8065	101
44.8264	134
44.8464	128
44.8663	122
44.8863	131
44.9062	130
44.9262	136
44.9462	130
44.9661	127
44.9861	132
45.006	135
45.026	120
45.0459	152
45.0659	143
45.0858	145
45.1058	128
45.1257	130
45.1457	153
45.1657	140
45.1856	143
45.2056	134
45.2255	133
45.2455	135
45.2654	144
45.2854	111
45.3053	135
45.3253	134
45.3453	165
45.3652	112
45.3852	128
45.4051	137
45.4251	124
45.445	137
45.465	121
45.4849	108
45.5049	129
45.5248	142
45.5448	143
45.5648	144
45.5847	136
45.6047	140
45.6246	115
45.6446	125
45.6645	149
45.6845	128
45.7044	149
45.7244	143
45.7443	141
45.7643	136
45.7843	121
45.8042	133
45.8242	138
45.8441	139
45.8641	138
45.884	140
45.904	124
45.9239	128
45.9439	128
45.9638	137
45.9838	140
46.0038	132
46.0237	126
46.0437	130
46.0636	118
46.0836	147
46.1035	101
46.1235	129
46.1434	109
46.1634	143
46.1833	136
46.2033	107
46.2233	114
46.2432	138
46.2632	120
46.2831	149
46.3031	144
46.323	147
46.343	146
46.3629	162
46.3829	136
46.4028	116
46.4228	120
46.4428	155
46.4627	133
46.4827	153
46.5026	117
46.5226	140
46.5425	123
46.5625	121
46.5824	149
46.6024	130
46.6224	121
46.6423	114
46.6623	120
46.6822	164
46.7022	131
46.7221	112
46.7421	139
46.762	125
46.782	133
46.8019	121
46.8219	118
46.8419	133
46.8618	124
46.8818	128
46.9017	116
46.9217	133
46.9416	134
46.9616	111
46.9815	123
47.0015	143
47.0214	143
47.0414	130
47.0614	123
47.0813	136
47.1013	146
47.1212	131
47.1412	127
47.1611	126
47.1811	124
47.201	129
47.221	132
47.2409	130
47.2609	137
47.2809	122
47.3008	106
47.3208	95
47.3407	125
47.3607	124
47.3806	140
47.4006	138
47.4205	141
47.4405	141
47.4604	130
47.4804	128
47.5004	130
47.5203	126
47.5403	119
47.5602	130
47.5802	117
47.6001	125
47.6201	116
47.64	138
47.66	131
47.6799	126
47.6999	120
47.7199	141
47.7398	127
47.7598	122
47.7797	111
47.7997	122
47.8196	144
47.8396	129
47.8595	116
47.8795	113
47.8995	109
47.9194	117
47.9394	134
47.9593	136
47.9793	111
47.9992	116
48.0192	156
48.0391	100
48.0591	126
48.079	117
48.099	115
48.119	126
48.1389	110
48.1589	123
48.1788	104
48.1988	125
48.2187	146
48.2387	120
48.2586	113
48.2786	131
48.2985	121
48.3185	118
48.3385	107
48.3584	116
48.3784	134
48.3983	137
48.4183	103
48.4382	130
48.4582	115
48.4781	101
48.4981	111
48.518	112
48.538	116
48.558	142
48.5779	124
48.5979	101
48.6178	116
48.6378	130
48.6577	107
48.6777	129
48.6976	118
48.7176	120
48.7375	118
48.7575	121
48.7775	116
48.7974	109
48.8174	112
48.8373	123
48.8573	139
48.8772	118
48.8972	113
48.9171	107
48.9371	133
48.957	111
48.977	122
48.997	118
49.0169	120
49.0369	113
49.0568	116
49.0768	128
49.0967	113
49.1167	114
49.1366	112
49.1566	126
49.1766	102
49.1965	105
49.2165	99
49.2364	133
49.2564	121
49.2763	126
49.2963	121
49.3162	94
49.3362	113
49.3561	123
49.3761	111
49.3961	109
49.416	127
49.436	107
49.4559	115
49.4759	132
49.4958	115
49.5158	107
49.5357	91
49.5557	110
49.5756	106
49.5956	116
49.6156	113
49.6355	103
49.6555	99
49.6754	110
49.6954	112
49.7153	101
49.7353	99
49.7552	99
49.7752	117
49.7951	90
49.8151	109
49.8351	127
49.855	104
49.875	113
49.8949	101
49.9149	112
49.9348	119
49.9548	87
49.9747	110
49.9947	109
50.0146	107
50.0346	110
50.0546	85
50.0745	95
50.0945	120
50.1144	109
50.1344	131
50.1543	122
50.1743	104
50.1942	110
50.2142	124
50.2341	96
50.2541	115
50.2741	109
50.294	93
50.314	82
50.3339	109
50.3539	116
50.3738	117
50.3938	99
50.4137	95
50.4337	128
50.4537	119
50.4736	105
50.4936	124
50.5135	91
50.5335	107
50.5534	105
50.5734	111
50.5933	122
50.6133	104
50.6332	107
50.6532	109
50.6732	111
50.6931	109
50.7131	108
50.733	119
50.753	114
50.7729	124
50.7929	116
50.8128	106
50.8328	123
50.8527	95
50.8727	110
50.8927	117
50.9126	128
50.9326	119
50.9525	126
50.9725	102
50.9924	105
51.0124	121
51.0323	129
51.0523	104
51.0722	128
51.0922	115
51.1122	98
51.1321	110
51.1521	101
51.172	104
51.192	112
51.2119	126
51.2319	107
51.2518	120
51.2718	123
51.2917	98
51.3117	115
51.3317	111
51.3516	128
51.3716	112
51.3915	115
51.4115	101
51.4314	122
51.4514	97
51.4713	124
51.4913	125
51.5112	105
51.5312	99
51.5512	124
51.5711	102
51.5911	101
51.611	111
51.631	97
51.6509	118
51.6709	91
51.6908	118
51.7108	105
51.7307	110
51.7507	106
51.7707	127
51.7906	102
51.8106	108
51.8305	91
51.8505	97
51.8704	125
51.8904	109
51.9103	108
51.9303	88
51.9503	109
51.9702	93
51.9902	97
52.0101	115
52.0301	117
52.05	104
52.07	114
52.0899	112
52.1099	102
52.1298	112
52.1498	95
52.1698	108
52.1897	105
52.2097	112
52.2296	91
52.2496	105
52.2695	113
52.2895	96
52.3094	103
52.3294	137
52.3493	102
52.3693	89
52.3893	105
52.4092	120
52.4292	88
52.4491	94
52.4691	138
52.489	95
52.509	94
52.5289	105
52.5489	118
52.5688	100
52.5888	108
52.6088	101
52.6287	123
52.6487	94
52.6686	115
52.6886	112
52.7085	97
52.7285	105
52.7484	113
52.7684	104
52.7883	120
52.8083	124
52.8283	109
52.8482	111
52.8682	100
52.8881	109
52.9081	106
52.928	115
52.948	102
52.9679	85
52.9879	104
53.0078	113
53.0278	119
53.0478	112
53.0677	106
53.0877	108
53.1076	103
53.1276	110
53.1475	104
53.1675	102
53.1874	96
53.2074	123
53.2274	81
53.2473	108
53.2673	108
53.2872	106
53.3072	107
53.3271	107
53.3471	108
53.367	103
53.387	102
53.4069	103
53.4269	95
53.4469	112
53.4668	107
53.4868	92
53.5067	86
53.5267	105
53.5466	104
53.5666	102
53.5865	98
53.6065	104
53.6264	101
53.6464	106
53.6664	109
53.6863	97
53.7063	95
53.7262	98
53.7462	95
53.7661	121
53.7861	103
53.806	119
53.826	98
53.8459	106
53.8659	107
53.8859	103
53.9058	106
53.9258	102
53.9457	94
53.9657	102
53.9856	111
54.0056	117
54.0255	107
54.0455	131
54.0654	117
54.0854	122
54.1054	102
54.1253	108
54.1453	111
54.1652	99
54.1852	115
54.2051	119
54.2251	138
54.245	180
54.265	191
54.2849	239
54.3049	283
54.3249	337
54.3448	316
54.3648	284
54.3847	213
54.4047	214
54.4246	205
54.4446	190
54.4645	187
54.4845	209
54.5045	212
54.5244	171
54.5444	151
54.5643	151
54.5843	140
54.6042	130
54.6242	97
54.6441	106
54.6641	117
54.684	119
54.704	115
54.724	112
54.7439	106
54.7639	98
54.7838	110
54.8038	109
54.8237	108
54.8437	95
54.8636	103
54.8836	119
54.9035	100
54.9235	100
54.9435	126
54.9634	92
54.9834	94
55.0033	99
55.0233	108
55.0432	106
55.0632	100
55.0831	110
55.1031	97
55.123	91
55.143	97
55.163	94
55.1829	113
55.2029	86
55.2228	118
55.2428	85
55.2627	100
55.2827	100
55.3026	100
55.3226	93
55.3425	107
55.3625	97
55.3825	87
55.4024	75
55.4224	91
55.4423	95
55.4623	95
55.4822	99
55.5022	119
55.5221	106
55.5421	102
55.562	113
55.582	101
55.602	91
55.6219	95
55.6419	99
55.6618	97
55.6818	104
55.7017	89
55.7217	76
55.7416	107
55.7616	97
55.7816	104
55.8015	119
55.8215	109
55.8414	104
55.8614	82
55.8813	123
55.9013	89
55.9212	90
55.9412	101
55.9611	94
55.9811	126
56.0011	115
56.021	99
56.041	112
56.0609	105
56.0809	98
56.1008	92
56.1208	112
56.1407	101
56.1607	104
56.1806	70
56.2006	104
56.2206	105
56.2405	98
56.2605	96
56.2804	109
56.3004	96
56.3203	112
56.3403	80
56.3602	104
56.3802	111
56.4001	104
56.4201	92
56.4401	86
56.46	103
56.48	108
56.4999	79
56.5199	112
56.5398	98
56.5598	84
56.5797	96
56.5997	96
56.6196	99
56.6396	103
56.6596	103
56.6795	106
56.6995	100
56.7194	115
56.7394	104
56.7593	103
56.7793	93
56.7992	92
56.8192	101
56.8391	100
56.8591	93
56.8791	103
56.899	107
56.919	104
56.9389	96
56.9589	90
56.9788	94
56.9988	100
57.0187	74
57.0387	109
57.0587	107
57.0786	103
57.0986	95
57.1185	94
57.1385	102
57.1584	101
57.1784	101
57.1983	111
57.2183	116
57.2382	91
57.2582	107
57.2782	85
57.2981	77
57.3181	94
57.338	88
57.358	111
57.3779	109
57.3979	112
57.4178	89
57.4378	79
57.4577	97
57.4777	96
57.4977	92
57.5176	84
57.5376	97
57.5575	100
57.5775	109
57.5974	99
57.6174	104
57.6373	98
57.6573	87
57.6772	114
57.6972	106
57.7172	99
57.7371	97
57.7571	93
57.777	113
57.797	85
57.8169	108
57.8369	84
57.8568	105
57.8768	88
57.8967	98
57.9167	104
57.9367	101
57.9566	89
57.9766	80
57.9965	94
58.0165	90
58.0364	96
58.0564	95
58.0763	87
58.0963	90
58.1162	100
58.1362	89
58.1562	106
58.1761	91
58.1961	96
58.216	97
58.236	113
58.2559	88
58.2759	106
58.2958	93
58.3158	104
58.3357	77
58.3557	90
58.3757	106
58.3956	98
58.4156	105
58.4355	91
58.4555	80
58.4754	113
58.4954	100
58.5153	123
58.5353	100
58.5553	109
58.5752	92
58.5952	111
58.6151	80
58.6351	81
58.655	116
58.675	106
58.6949	88
58.7149	77
58.7348	115
58.7548	99
58.7748	77
58.7947	103
58.8147	101
58.8346	92
58.8546	89
58.8745	100
58.8945	110
58.9144	82
58.9344	78
58.9543	94
58.9743	96
58.9943	102
59.0142	99
59.0342	83
59.0541	102
59.0741	104
59.094	90
59.114	93
59.1339	89
59.1539	93
59.1738	93
59.1938	118
59.2138	95
59.2337	85
59.2537	99
59.2736	95
59.2936	103
59.3135	83
59.3335	108
59.3534	85
59.3734	87
59.3933	111
59.4133	81
59.4333	84
59.4532	95
59.4732	87
59.4931	87
59.5131	87
59.533	92
59.553	96
59.5729	114
59.5929	81
59.6128	109
59.6328	74
59.6528	82
59.6727	87
59.6927	104
59.7126	98
59.7326	86
59.7525	92
59.7725	104
59.7924	91
59.8124	107
59.8324	94
59.8523	89
59.8723	81
59.8922	87
59.9122	85
59.9321	97
59.9521	107
59.972	84
59.992	86
60.0119	107
60.0319	106
60.0519	88
60.0718	117
60.0918	97
60.1117	99
60.1317	90
60.1516	88
60.1716	112
60.1915	89
60.2115	94
60.2314	61
60.2514	74
60.2714	95
60.2913	91
60.3113	89
60.3312	85
60.3512	95
60.3711	94
60.3911	109
60.411	111
60.431	84
60.4509	93
60.4709	94
60.4909	75
60.5108	99
60.5308	101
60.5507	81
60.5707	89
60.5906	99
60.6106	95
60.6305	99
60.6505	109
60.6704	99
60.6904	92
60.7104	88
60.7303	119
60.7503	106
60.7702	98
60.7902	106
60.8101	99
60.8301	80
60.85	97
60.87	94
60.8899	82
60.9099	98
60.9299	103
60.9498	108
60.9698	93
60.9897	99
61.0097	100
61.0296	86
61.0496	86
61.0695	96
61.0895	104
61.1095	88
61.1294	93
61.1494	96
61.1693	104
61.1893	72
61.2092	79
61.2292	106
61.2491	99
61.2691	83
61.289	107
61.309	98
61.329	91
61.3489	100
61.3689	93
61.3888	82
61.4088	108
61.4287	107
61.4487	95
61.4686	111
61.4886	90
61.5085	95
61.5285	92
61.5485	104
61.5684	105
61.5884	82
61.6083	98
61.6283	84
61.6482	87
61.6682	69
61.6881	84
61.7081	100
61.728	98
61.748	82
61.768	88
61.7879	99
61.8079	91
61.8278	88
61.8478	97
61.8677	91
61.8877	85
61.9076	86
61.9276	120
61.9475	93
61.9675	95
61.9875	95
62.0074	88
62.0274	107
62.0473	104
62.0673	92
62.0872	96
62.1072	104
62.1271	90
62.1471	103
62.167	64
62.187	89
62.207	95
62.2269	75
62.2469	100
62.2668	86
62.2868	100
62.3067	94
62.3267	87
62.3466	108
62.3666	104
62.3866	102
62.4065	83
62.4265	91
62.4464	80
62.4664	113
62.4863	97
62.5063	80
62.5262	102
62.5462	93
62.5661	88
62.5861	94
62.6061	99
62.626	94
62.646	95
62.6659	95
62.6859	84
62.7058	87
62.7258	102
62.7457	94
62.7657	90
62.7856	86
62.8056	88
62.8256	80
62.8455	86
62.8655	91
62.8854	111
62.9054	100
62.9253	88
62.9453	90
62.9652	97
62.9852	109
63.0051	99
63.0251	75
63.0451	82
63.065	92
63.085	104
63.1049	101
63.1249	93
63.1448	91
63.1648	85
63.1847	102
63.2047	87
63.2246	70
63.2446	85
63.2646	93
63.2845	76
63.3045	88
63.3244	84
63.3444	96
63.3643	90
63.3843	96
63.4042	80
63.4242	85
63.4441	92
63.4641	91
63.4841	94
63.504	97
63.524	94
63.5439	87
63.5639	89
63.5838	88
63.6038	78
63.6237	70
63.6437	86
63.6637	83
63.6836	86
63.7036	76
63.7235	91
63.7435	90
63.7634	85
63.7834	95
63.8033	100
63.8233	100
63.8432	90
63.8632	99
63.8832	87
63.9031	91
63.9231	97
63.943	103
63.963	88
63.9829	101
64.0029	94
64.0228	80
64.0428	107
64.0627	96
64.0827	102
64.1027	92
64.1226	77
64.1426	71
64.1625	80
64.1825	91
64.2024	93
64.2224	82
64.2423	80
64.2623	98
64.2822	86
64.3022	97
64.3222	103
64.3421	87
64.3621	72
64.382	96
64.402	91
64.4219	113
64.4419	73
64.4618	91
64.4818	90
64.5017	94
64.5217	96
64.5417	87
64.5616	85
64.5816	90
64.6015	84
64.6215	95
64.6414	87
64.6614	95
64.6813	95
64.7013	97
64.7212	95
64.7412	103
64.7612	85
64.7811	81
64.8011	74
64.821	85
64.841	98
64.8609	86
64.8809	89
64.9008	92
64.9208	108
64.9407	95
64.9607	67
64.9807	98
65.0006	90
65.0206	89
65.0405	86
65.0605	82
65.0804	96
65.1004	81
65.1203	79
65.1403	81
65.1603	83
65.1802	84
65.2002	76
65.2201	74
65.2401	79
65.26	79
65.28	75
65.2999	80
65.3199	110
65.3398	86
65.3598	72
65.3798	100
65.3997	85
65.4197	87
65.4396	81
65.4596	81
65.4795	80
65.4995	85
65.5194	87
65.5394	75
65.5593	77
65.5793	80
65.5993	90
65.6192	78
65.6392	93
65.6591	90
65.6791	87
65.699	73
65.719	92
65.7389	86
65.7589	82
65.7788	64
65.7988	86
65.8188	77
65.8387	91
65.8587	85
65.8786	82
65.8986	96
65.9185	84
65.9385	90
65.9584	95
65.9784	106
65.9983	67
66.0183	97
66.0383	93
66.0582	75
66.0782	79
66.0981	84
66.1181	73
66.138	90
66.158	98
66.1779	88
66.1979	90
66.2178	97
66.2378	84
66.2578	70
66.2777	81
66.2977	75
66.3176	88
66.3376	78
66.3575	94
66.3775	89
66.3974	97
66.4174	68
66.4374	93
66.4573	87
66.4773	91
66.4972	89
66.5172	92
66.5371	82
66.5571	82
66.577	84
66.597	83
66.6169	72
66.6369	92
66.6569	98
66.6768	71
66.6968	82
66.7167	87
66.7367	86
66.7566	90
66.7766	78
66.7965	96
66.8165	102
66.8364	73
66.8564	84
66.8764	82
66.8963	86
66.9163	78
66.9362	83
66.9562	75
66.9761	107
66.9961	86
67.016	68
67.036	88
67.0559	84
67.0759	87
67.0959	85
67.1158	77
67.1358	97
67.1557	85
67.1757	81
67.1956	73
67.2156	82
67.2355	82
67.2555	77
67.2754	87
67.2954	81
67.3154	87
67.3353	76
67.3553	84
67.3752	90
67.3952	84
67.4151	86
67.4351	91
67.455	93
67.475	91
67.4949	88
67.5149	85
67.5349	102
67.5548	81
67.5748	91
67.5947	86
67.6147	104
67.6346	107
67.6546	86
67.6745	78
67.6945	77
67.7145	76
67.7344	87
67.7544	76
67.7743	94
67.7943	95
67.8142	89
67.8342	85
67.8541	98
67.8741	71
67.894	89
67.914	90
67.934	95
67.9539	73
67.9739	73
67.9938	74
68.0138	94
68.0337	79
68.0537	101
68.0736	85
68.0936	75
68.1135	86
68.1335	89
68.1535	67
68.1734	84
68.1934	94
68.2133	86
68.2333	96
68.2532	76
68.2732	95
68.2931	77
68.3131	82
68.333	98
68.353	99
68.373	79
68.3929	78
68.4129	88
68.4328	72
68.4528	74
68.4727	81
68.4927	76
68.5126	102
68.5326	90
68.5525	70
68.5725	70
68.5925	81
68.6124	82
68.6324	98
68.6523	88
68.6723	91
68.6922	73
68.7122	91
68.7321	104
68.7521	64
68.772	77
68.792	65
68.812	79
68.8319	82
68.8519	71
68.8718	88
68.8918	97
68.9117	75
68.9317	75
68.9516	74
68.9716	73
68.9916	79
69.0115	73
69.0315	83
69.0514	96
69.0714	85
69.0913	66
69.1113	72
69.1312	75
69.1512	89
69.1711	70
69.1911	73
69.2111	78
69.231	79
69.251	81
69.2709	69
69.2909	86
69.3108	71
69.3308	68
69.3507	78
69.3707	70
69.3906	92
69.4106	85
69.4306	78
69.4505	72
69.4705	80
69.4904	78
69.5104	76
69.5303	79
69.5503	88
69.5702	84
69.5902	87
69.6101	57
69.6301	81
69.6501	91
69.67	82
69.69	81
69.7099	94
69.7299	88
69.7498	85
69.7698	99
69.7897	85
69.8097	74
69.8296	79
69.8496	77
69.8696	87
69.8895	82
[truncated: 1,008 more rows]

## Sheet: Figure 3f
30.0001	197
30.0201	171
30.04	178
30.06	189
30.0799	186
30.0999	221
30.1198	175
30.1398	197
30.1597	193
30.1797	181
30.1996	201
30.2196	197
30.2396	167
30.2595	193
30.2795	167
30.2994	193
30.3194	177
30.3393	195
30.3593	191
30.3792	168
30.3992	208
30.4191	177
30.4391	231
30.4591	200
30.479	189
30.499	199
30.5189	204
30.5389	186
30.5588	192
30.5788	203
30.5987	184
30.6187	189
30.6386	165
30.6586	155
30.6786	176
30.6985	191
30.7185	193
30.7384	178
30.7584	191
30.7783	182
30.7983	209
30.8182	201
30.8382	222
30.8582	206
30.8781	206
30.8981	209
30.918	192
30.938	188
30.9579	207
30.9779	215
30.9978	204
31.0178	183
31.0377	195
31.0577	188
31.0777	177
31.0976	167
31.1176	203
31.1375	228
31.1575	188
31.1774	174
31.1974	192
31.2173	187
31.2373	169
31.2572	172
31.2772	213
31.2972	181
31.3171	179
31.3371	190
31.357	176
31.377	173
31.3969	190
31.4169	177
31.4368	175
31.4568	200
31.4767	169
31.4967	187
31.5167	183
31.5366	171
31.5566	201
31.5765	172
31.5965	201
31.6164	162
31.6364	176
31.6563	162
31.6763	177
31.6962	185
31.7162	201
31.7362	178
31.7561	179
31.7761	200
31.796	179
31.816	193
31.8359	165
31.8559	206
31.8758	161
31.8958	193
31.9157	179
31.9357	183
31.9557	187
31.9756	194
31.9956	183
32.0155	182
32.0355	193
32.0554	196
32.0754	156
32.0953	166
32.1153	153
32.1353	180
32.1552	191
32.1752	193
32.1951	172
32.2151	193
32.235	186
32.255	174
32.2749	192
32.2949	187
32.3148	176
32.3348	194
32.3548	155
32.3747	183
32.3947	149
32.4146	181
32.4346	164
32.4545	177
32.4745	158
32.4944	181
32.5144	165
32.5343	188
32.5543	177
32.5743	173
32.5942	191
32.6142	160
32.6341	175
32.6541	158
32.674	180
32.694	163
32.7139	157
32.7339	186
32.7538	163
32.7738	176
32.7938	166
32.8137	177
32.8337	213
32.8536	197
32.8736	175
32.8935	179
32.9135	167
32.9334	169
32.9534	179
32.9733	170
32.9933	160
33.0133	170
33.0332	184
33.0532	167
33.0731	179
33.0931	168
33.113	167
33.133	183
33.1529	192
33.1729	158
33.1928	173
33.2128	161
33.2328	189
33.2527	182
33.2727	167
33.2926	162
33.3126	176
33.3325	152
33.3525	171
33.3724	178
33.3924	175
33.4124	183
33.4323	175
33.4523	178
33.4722	161
33.4922	176
33.5121	125
33.5321	169
33.552	155
33.572	170
33.5919	150
33.6119	157
33.6319	182
33.6518	171
33.6718	176
33.6917	149
33.7117	149
33.7316	139
33.7516	160
33.7715	137
33.7915	177
33.8114	156
33.8314	162
33.8514	170
33.8713	174
33.8913	177
33.9112	144
33.9312	149
33.9511	154
33.9711	146
33.991	136
34.011	159
34.0309	181
34.0509	165
34.0709	142
34.0908	146
34.1108	170
34.1307	156
34.1507	148
34.1706	183
34.1906	161
34.2105	138
34.2305	171
34.2504	143
34.2704	158
34.2904	145
34.3103	165
34.3303	169
34.3502	142
34.3702	165
34.3901	162
34.4101	161
34.43	161
34.45	128
34.4699	170
34.4899	133
34.5099	157
34.5298	148
34.5498	178
34.5697	172
34.5897	157
34.6096	165
34.6296	154
34.6495	157
34.6695	151
34.6895	174
34.7094	155
34.7294	168
34.7493	151
34.7693	154
34.7892	168
34.8092	162
34.8291	158
34.8491	158
34.869	142
34.889	166
34.909	166
34.9289	168
34.9489	176
34.9688	175
34.9888	161
35.0087	165
35.0287	176
35.0486	147
35.0686	160
35.0885	161
35.1085	148
35.1285	161
35.1484	168
35.1684	168
35.1883	146
35.2083	152
35.2282	169
35.2482	149
35.2681	151
35.2881	153
35.308	151
35.328	170
35.348	162
35.3679	154
35.3879	145
35.4078	143
35.4278	142
35.4477	179
35.4677	143
35.4876	169
35.5076	138
35.5275	160
35.5475	151
35.5675	146
35.5874	167
35.6074	152
35.6273	134
35.6473	147
35.6672	182
35.6872	143
35.7071	162
35.7271	171
35.747	171
35.767	148
35.787	164
35.8069	143
35.8269	160
35.8468	150
35.8668	133
35.8867	168
35.9067	168
35.9266	152
35.9466	158
35.9666	164
35.9865	161
36.0065	168
36.0264	163
36.0464	212
36.0663	239
36.0863	256
36.1062	294
36.1262	521
36.1461	844
36.1661	1190
36.1861	1360
36.206	1320
36.226	1189
36.2459	1076
36.2659	1044
36.2858	892
36.3058	785
36.3257	619
36.3457	473
36.3656	361
36.3856	273
36.4056	214
36.4255	241
36.4455	215
36.4654	210
36.4854	190
36.5053	168
36.5253	158
36.5452	162
36.5652	176
36.5851	154
36.6051	141
36.6251	142
36.645	161
36.665	136
36.6849	148
36.7049	152
36.7248	148
36.7448	120
36.7647	141
36.7847	155
36.8046	150
36.8246	177
36.8446	124
36.8645	123
36.8845	113
36.9044	131
36.9244	154
36.9443	149
36.9643	122
36.9842	123
37.0042	121
37.0241	133
37.0441	124
37.0641	144
37.084	148
37.104	122
37.1239	135
37.1439	165
37.1638	147
37.1838	129
37.2037	132
37.2237	156
37.2436	139
37.2636	126
37.2836	153
37.3035	133
37.3235	154
37.3434	144
37.3634	128
37.3833	162
37.4033	160
37.4232	115
37.4432	161
37.4632	147
37.4831	143
37.5031	156
37.523	138
37.543	152
37.5629	133
37.5829	129
37.6028	144
37.6228	152
37.6427	131
37.6627	151
37.6827	156
37.7026	136
37.7226	165
37.7425	143
37.7625	146
37.7824	129
37.8024	144
37.8223	162
37.8423	133
37.8622	129
37.8822	122
37.9022	134
37.9221	122
37.9421	136
37.962	139
37.982	146
38.0019	140
38.0219	123
38.0418	113
38.0618	137
38.0817	138
38.1017	138
38.1217	121
38.1416	148
38.1616	151
38.1815	136
38.2015	141
38.2214	117
38.2414	138
38.2613	134
38.2813	140
38.3012	129
38.3212	117
38.3412	138
38.3611	120
38.3811	149
38.401	119
38.421	139
38.4409	108
38.4609	135
38.4808	117
38.5008	106
38.5207	146
38.5407	107
38.5607	109
38.5806	133
38.6006	121
38.6205	149
38.6405	132
38.6604	154
38.6804	129
38.7003	139
38.7203	135
38.7403	126
38.7602	122
38.7802	156
38.8001	170
38.8201	177
38.84	213
38.86	294
38.8799	333
38.8999	332
38.9198	391
38.9398	382
38.9598	328
38.9797	296
38.9997	286
39.0196	293
39.0396	242
39.0595	223
39.0795	161
39.0994	155
39.1194	141
39.1393	149
39.1593	134
39.1793	149
39.1992	136
39.2192	144
39.2391	150
39.2591	128
39.279	140
39.299	131
39.3189	153
39.3389	146
39.3588	155
39.3788	132
39.3988	117
39.4187	152
39.4387	130
39.4586	124
39.4786	115
39.4985	129
39.5185	132
39.5384	142
39.5584	135
39.5783	150
39.5983	121
39.6183	130
39.6382	133
39.6582	127
39.6781	135
39.6981	130
39.718	127
39.738	130
39.7579	152
39.7779	138
39.7978	129
39.8178	132
39.8378	125
39.8577	128
39.8777	128
39.8976	125
39.9176	137
39.9375	128
39.9575	126
39.9774	121
39.9974	146
40.0174	124
40.0373	127
40.0573	114
40.0772	120
40.0972	131
40.1171	121
40.1371	141
40.157	123
40.177	134
40.1969	130
40.2169	127
40.2369	121
40.2568	119
40.2768	120
40.2967	135
40.3167	133
40.3366	136
40.3566	106
40.3765	128
40.3965	124
40.4164	138
40.4364	114
40.4564	128
40.4763	121
40.4963	125
40.5162	127
40.5362	112
40.5561	111
40.5761	116
40.596	129
40.616	113
40.6359	137
40.6559	127
40.6759	121
40.6958	138
40.7158	135
40.7357	139
40.7557	124
40.7756	137
40.7956	132
40.8155	117
40.8355	127
40.8554	144
40.8754	145
40.8954	115
40.9153	125
40.9353	124
40.9552	116
40.9752	139
40.9951	129
41.0151	143
41.035	138
41.055	138
41.0749	136
41.0949	135
41.1149	116
41.1348	128
41.1548	145
41.1747	128
41.1947	122
41.2146	123
41.2346	129
41.2545	118
41.2745	116
41.2945	152
41.3144	132
41.3344	125
41.3543	113
41.3743	131
41.3942	142
41.4142	118
41.4341	109
41.4541	146
41.474	123
41.494	132
41.514	141
41.5339	144
41.5539	154
41.5738	126
41.5938	124
41.6137	129
41.6337	131
41.6536	153
41.6736	139
41.6935	131
41.7135	146
41.7335	146
41.7534	116
41.7734	126
41.7933	129
41.8133	141
41.8332	122
41.8532	131
41.8731	123
41.8931	132
41.913	137
41.933	129
41.953	123
41.9729	124
41.9929	135
42.0128	120
42.0328	140
42.0527	136
42.0727	130
42.0926	134
42.1126	137
42.1325	129
42.1525	144
42.1725	136
42.1924	125
42.2124	136
42.2323	116
42.2523	110
42.2722	141
42.2922	116
42.3121	125
42.3321	139
42.352	131
42.372	133
42.392	112
42.4119	139
42.4319	137
42.4518	135
42.4718	149
42.4917	157
42.5117	123
42.5316	156
42.5516	125
42.5716	136
42.5915	126
42.6115	143
42.6314	119
42.6514	120
42.6713	136
42.6913	122
42.7112	126
42.7312	132
42.7511	113
42.7711	128
42.7911	134
42.811	115
42.831	136
42.8509	137
42.8709	135
42.8908	144
42.9108	140
42.9307	154
42.9507	151
42.9706	169
42.9906	179
43.0106	171
43.0305	204
43.0505	288
43.0704	481
43.0904	879
43.1103	1101
43.1303	1090
43.1502	1062
43.1702	906
43.1901	795
43.2101	759
43.2301	684
43.25	672
43.27	637
43.2899	463
43.3099	321
43.3298	239
43.3498	186
43.3697	179
43.3897	182
43.4096	144
43.4296	139
43.4496	168
43.4695	148
43.4895	149
43.5094	160
43.5294	126
43.5493	130
43.5693	117
43.5892	130
43.6092	132
43.6291	128
43.6491	132
43.6691	131
43.689	144
43.709	143
43.7289	137
43.7489	121
43.7688	137
43.7888	121
43.8087	133
43.8287	138
43.8486	132
43.8686	122
43.8886	133
43.9085	116
43.9285	132
43.9484	137
43.9684	137
43.9883	142
44.0083	120
44.0282	123
44.0482	138
44.0682	116
44.0881	112
44.1081	135
44.128	113
44.148	110
44.1679	119
44.1879	126
44.2078	125
44.2278	139
44.2477	124
44.2677	127
44.2877	115
44.3076	116
44.3276	106
44.3475	112
44.3675	123
44.3874	121
44.4074	128
44.4273	120
44.4473	135
44.4672	119
44.4872	115
44.5072	119
44.5271	131
44.5471	122
44.567	137
44.587	109
44.6069	118
44.6269	120
44.6468	120
44.6668	106
44.6867	116
44.7067	130
44.7267	110
44.7466	113
44.7666	117
44.7865	124
44.8065	112
44.8264	126
44.8464	134
44.8663	113
44.8863	116
44.9062	139
44.9262	112
44.9462	137
44.9661	102
44.9861	131
45.006	136
45.026	134
45.0459	106
45.0659	123
45.0858	107
45.1058	128
45.1257	108
45.1457	143
45.1657	120
45.1856	117
45.2056	105
45.2255	115
45.2455	118
45.2654	122
45.2854	123
45.3053	102
45.3253	112
45.3453	106
45.3652	111
45.3852	129
45.4051	131
45.4251	129
45.445	120
45.465	114
45.4849	122
45.5049	129
45.5248	139
45.5448	125
45.5648	123
45.5847	103
45.6047	115
45.6246	112
45.6446	140
45.6645	110
45.6845	107
45.7044	111
45.7244	111
45.7443	115
45.7643	109
45.7843	125
45.8042	115
45.8242	125
45.8441	122
45.8641	116
45.884	107
45.904	128
45.9239	124
45.9439	117
45.9638	117
45.9838	125
46.0038	107
46.0237	108
46.0437	129
46.0636	118
46.0836	120
46.1035	106
46.1235	107
46.1434	108
46.1634	134
46.1833	105
46.2033	112
46.2233	137
46.2432	108
46.2632	105
46.2831	124
46.3031	114
46.323	113
46.343	122
46.3629	113
46.3829	97
46.4028	91
46.4228	90
46.4428	109
46.4627	122
46.4827	114
46.5026	102
46.5226	120
46.5425	107
46.5625	116
46.5824	112
46.6024	111
46.6224	113
46.6423	106
46.6623	98
46.6822	127
46.7022	120
46.7221	117
46.7421	128
46.762	113
46.782	121
46.8019	106
46.8219	97
46.8419	103
46.8618	119
46.8818	120
46.9017	122
46.9217	116
46.9416	124
46.9616	117
46.9815	114
47.0015	116
47.0214	108
47.0414	119
47.0614	110
47.0813	137
47.1013	91
47.1212	120
47.1412	103
47.1611	95
47.1811	117
47.201	125
47.221	111
47.2409	94
47.2609	117
47.2809	114
47.3008	100
47.3208	141
47.3407	101
47.3607	112
47.3806	93
47.4006	132
47.4205	107
47.4405	110
47.4604	111
47.4804	118
47.5004	110
47.5203	120
47.5403	112
47.5602	110
47.5802	120
47.6001	114
47.6201	102
47.64	103
47.66	95
47.6799	112
47.6999	102
47.7199	111
47.7398	105
47.7598	99
47.7797	94
47.7997	107
47.8196	113
47.8396	105
47.8595	108
47.8795	114
47.8995	119
47.9194	106
47.9394	126
47.9593	94
47.9793	115
47.9992	111
48.0192	115
48.0391	92
48.0591	126
48.079	113
48.099	104
48.119	103
48.1389	102
48.1589	100
48.1788	98
48.1988	111
48.2187	103
48.2387	116
48.2586	114
48.2786	98
48.2985	103
48.3185	98
48.3385	118
48.3584	108
48.3784	112
48.3983	114
48.4183	91
48.4382	103
48.4582	102
48.4781	100
48.4981	99
48.518	108
48.538	103
48.558	101
48.5779	102
48.5979	86
48.6178	83
48.6378	95
48.6577	124
48.6777	104
48.6976	92
48.7176	123
48.7375	87
48.7575	123
48.7775	111
48.7974	91
48.8174	108
48.8373	101
48.8573	123
48.8772	110
48.8972	89
48.9171	108
48.9371	97
48.957	86
48.977	110
48.997	90
49.0169	110
49.0369	126
49.0568	106
49.0768	78
49.0967	119
49.1167	114
49.1366	100
49.1566	104
49.1766	108
49.1965	101
49.2165	117
49.2364	113
49.2564	115
49.2763	110
49.2963	95
49.3162	107
49.3362	114
49.3561	100
49.3761	96
49.3961	101
49.416	90
49.436	108
49.4559	88
49.4759	87
49.4958	104
49.5158	95
49.5357	100
49.5557	79
49.5756	102
49.5956	101
49.6156	100
49.6355	108
49.6555	78
49.6754	112
49.6954	117
49.7153	121
49.7353	104
49.7552	92
49.7752	93
49.7951	98
49.8151	92
49.8351	106
49.855	91
49.875	119
49.8949	92
49.9149	89
49.9348	117
49.9548	99
49.9747	89
49.9947	91
50.0146	82
50.0346	103
50.0546	108
50.0745	112
50.0945	91
50.1144	106
50.1344	103
50.1543	109
50.1743	90
50.1942	90
50.2142	84
50.2341	103
50.2541	111
50.2741	116
50.294	99
50.314	84
50.3339	97
50.3539	99
50.3738	102
50.3938	91
50.4137	106
50.4337	103
50.4537	104
50.4736	105
50.4936	104
50.5135	104
50.5335	96
50.5534	98
50.5734	106
50.5933	92
50.6133	115
50.6332	90
50.6532	108
50.6732	94
50.6931	87
50.7131	98
50.733	83
50.753	104
50.7729	102
50.7929	110
50.8128	98
50.8328	95
50.8527	97
50.8727	109
50.8927	104
50.9126	110
50.9326	93
50.9525	94
50.9725	106
50.9924	91
51.0124	97
51.0323	82
51.0523	99
51.0722	95
51.0922	97
51.1122	84
51.1321	102
51.1521	104
51.172	89
51.192	91
51.2119	114
51.2319	114
51.2518	98
51.2718	98
51.2917	104
51.3117	122
51.3317	93
51.3516	82
51.3716	89
51.3915	83
51.4115	93
51.4314	96
51.4514	85
51.4713	95
51.4913	83
51.5112	105
51.5312	87
51.5512	107
51.5711	88
51.5911	105
51.611	88
51.631	79
51.6509	98
51.6709	74
51.6908	112
51.7108	99
51.7307	102
51.7507	102
51.7707	111
51.7906	103
51.8106	97
51.8305	88
51.8505	96
51.8704	102
51.8904	96
51.9103	108
51.9303	101
51.9503	120
51.9702	106
51.9902	100
52.0101	80
52.0301	105
52.05	101
52.07	86
52.0899	94
52.1099	106
52.1298	109
52.1498	95
52.1698	95
52.1897	107
52.2097	96
52.2296	88
52.2496	104
52.2695	79
52.2895	93
52.3094	100
52.3294	105
52.3493	85
52.3693	99
52.3893	93
52.4092	94
52.4292	93
52.4491	91
52.4691	100
52.489	84
52.509	96
52.5289	97
52.5489	95
52.5688	87
52.5888	110
52.6088	96
52.6287	100
52.6487	107
52.6686	83
52.6886	92
52.7085	104
52.7285	92
52.7484	97
52.7684	96
52.7883	105
52.8083	98
52.8283	87
52.8482	104
52.8682	81
52.8881	96
52.9081	97
52.928	92
52.948	79
52.9679	109
52.9879	96
53.0078	98
53.0278	108
53.0478	108
53.0677	93
53.0877	85
53.1076	95
53.1276	102
53.1475	99
53.1675	81
53.1874	90
53.2074	93
53.2274	92
53.2473	114
53.2673	91
53.2872	96
53.3072	88
53.3271	91
53.3471	81
53.367	91
53.387	87
53.4069	98
53.4269	98
53.4469	106
53.4668	82
53.4868	84
53.5067	91
53.5267	99
53.5466	83
53.5666	85
53.5865	95
53.6065	109
53.6264	109
53.6464	91
53.6664	88
53.6863	90
53.7063	95
53.7262	90
53.7462	77
53.7661	90
53.7861	102
53.806	99
53.826	90
53.8459	95
53.8659	104
53.8859	101
53.9058	76
53.9258	101
53.9457	108
53.9657	99
53.9856	96
54.0056	105
54.0255	116
54.0455	105
54.0654	111
54.0854	94
54.1054	119
54.1253	94
54.1453	126
54.1652	150
54.1852	184
54.2051	288
54.2251	315
54.245	299
54.265	284
54.2849	206
54.3049	182
54.3249	166
54.3448	200
54.3648	221
54.3847	223
54.4047	211
54.4246	187
54.4446	127
54.4645	143
54.4845	110
54.5045	109
54.5244	107
54.5444	98
54.5643	96
54.5843	99
54.6042	103
54.6242	87
54.6441	100
54.6641	96
54.684	89
54.704	87
54.724	92
54.7439	94
54.7639	95
54.7838	85
54.8038	120
54.8237	95
54.8437	92
54.8636	111
54.8836	113
54.9035	91
54.9235	88
54.9435	99
54.9634	93
54.9834	95
55.0033	87
55.0233	110
55.0432	101
55.0632	88
55.0831	88
55.1031	96
55.123	94
55.143	109
55.163	84
55.1829	111
55.2029	107
55.2228	105
55.2428	80
55.2627	99
55.2827	95
55.3026	82
55.3226	84
55.3425	81
55.3625	95
55.3825	98
55.4024	94
55.4224	95
55.4423	82
55.4623	89
55.4822	118
55.5022	98
55.5221	104
55.5421	87
55.562	98
55.582	91
55.602	97
55.6219	119
55.6419	86
55.6618	90
55.6818	90
55.7017	71
55.7217	106
55.7416	83
55.7616	91
55.7816	93
55.8015	88
55.8215	113
55.8414	109
55.8614	103
55.8813	101
55.9013	66
55.9212	86
55.9412	83
55.9611	94
55.9811	91
56.0011	104
56.021	101
56.041	75
56.0609	97
56.0809	96
56.1008	81
56.1208	84
56.1407	89
56.1607	75
56.1806	87
56.2006	76
56.2206	83
56.2405	79
56.2605	92
56.2804	85
56.3004	91
56.3203	99
56.3403	100
56.3602	86
56.3802	84
56.4001	106
56.4201	84
56.4401	81
56.46	113
56.48	92
56.4999	97
56.5199	84
56.5398	76
56.5598	99
56.5797	107
56.5997	87
56.6196	83
56.6396	88
56.6596	75
56.6795	89
56.6995	86
56.7194	83
56.7394	109
56.7593	77
56.7793	98
56.7992	69
56.8192	81
56.8391	95
56.8591	75
56.8791	78
56.899	93
56.919	85
56.9389	100
56.9589	89
56.9788	88
56.9988	94
57.0187	92
57.0387	95
57.0587	94
57.0786	79
57.0986	89
57.1185	85
57.1385	83
57.1584	87
57.1784	79
57.1983	91
57.2183	76
57.2382	108
57.2582	91
57.2782	84
57.2981	85
57.3181	96
57.338	91
57.358	81
57.3779	87
57.3979	101
57.4178	102
57.4378	77
57.4577	90
57.4777	95
57.4977	82
57.5176	88
57.5376	86
57.5575	93
57.5775	66
57.5974	88
57.6174	97
57.6373	95
57.6573	83
57.6772	81
57.6972	83
57.7172	77
57.7371	75
57.7571	101
57.777	82
57.797	81
57.8169	83
57.8369	100
57.8568	85
57.8768	109
57.8967	87
57.9167	87
57.9367	82
57.9566	103
57.9766	86
57.9965	84
58.0165	89
58.0364	82
58.0564	86
58.0763	88
58.0963	93
58.1162	77
58.1362	81
58.1562	68
58.1761	94
58.1961	80
58.216	95
58.236	98
58.2559	79
58.2759	82
58.2958	85
58.3158	94
58.3357	93
58.3557	88
58.3757	70
58.3956	82
58.4156	109
58.4355	88
58.4555	88
58.4754	77
58.4954	90
58.5153	98
58.5353	82
58.5553	93
58.5752	89
58.5952	88
58.6151	92
58.6351	77
58.655	91
58.675	105
58.6949	97
58.7149	83
58.7348	77
58.7548	97
58.7748	70
58.7947	87
58.8147	94
58.8346	98
58.8546	103
58.8745	92
58.8945	87
58.9144	100
58.9344	81
58.9543	93
58.9743	77
58.9943	76
59.0142	79
59.0342	98
59.0541	93
59.0741	77
59.094	95
59.114	87
59.1339	88
59.1539	91
59.1738	85
59.1938	88
59.2138	90
59.2337	102
59.2537	93
59.2736	101
59.2936	84
59.3135	81
59.3335	108
59.3534	94
59.3734	81
59.3933	88
59.4133	99
59.4333	78
59.4532	95
59.4732	88
59.4931	87
59.5131	103
59.533	117
59.553	94
59.5729	86
59.5929	83
59.6128	103
59.6328	87
59.6528	98
59.6727	81
59.6927	88
59.7126	79
59.7326	85
59.7525	78
59.7725	102
59.7924	81
59.8124	90
59.8324	96
59.8523	96
59.8723	104
59.8922	97
59.9122	89
59.9321	82
59.9521	95
59.972	79
59.992	86
60.0119	75
60.0319	76
60.0519	101
60.0718	61
60.0918	86
60.1117	97
60.1317	78
60.1516	105
60.1716	74
60.1915	77
60.2115	83
60.2314	86
60.2514	75
60.2714	95
60.2913	90
60.3113	116
60.3312	102
60.3512	90
60.3711	86
60.3911	84
60.411	66
60.431	80
60.4509	85
60.4709	87
60.4909	95
60.5108	86
60.5308	85
60.5507	89
60.5707	75
60.5906	105
60.6106	74
60.6305	97
60.6505	96
60.6704	81
60.6904	65
60.7104	85
60.7303	94
60.7503	89
60.7702	75
60.7902	78
60.8101	67
60.8301	108
60.85	74
60.87	88
60.8899	86
60.9099	71
60.9299	95
60.9498	95
60.9698	90
60.9897	80
61.0097	77
61.0296	74
61.0496	84
61.0695	87
61.0895	85
61.1095	97
61.1294	80
61.1494	101
61.1693	75
61.1893	88
61.2092	69
61.2292	104
61.2491	87
61.2691	72
61.289	90
61.309	77
61.329	85
61.3489	75
61.3689	95
61.3888	81
61.4088	95
61.4287	78
61.4487	75
61.4686	81
61.4886	84
61.5085	66
61.5285	80
61.5485	75
61.5684	84
61.5884	76
61.6083	101
61.6283	98
61.6482	83
61.6682	95
61.6881	89
61.7081	77
61.728	88
61.748	83
61.768	102
61.7879	107
61.8079	100
61.8278	67
61.8478	84
61.8677	81
61.8877	82
61.9076	101
61.9276	99
61.9475	75
61.9675	87
61.9875	90
62.0074	95
62.0274	88
62.0473	87
62.0673	88
62.0872	94
62.1072	97
62.1271	70
62.1471	84
62.167	90
62.187	87
62.207	102
62.2269	85
62.2469	82
62.2668	67
62.2868	92
62.3067	102
62.3267	65
62.3466	88
62.3666	100
62.3866	102
62.4065	81
62.4265	95
62.4464	82
62.4664	67
62.4863	77
62.5063	70
62.5262	82
62.5462	81
62.5661	85
62.5861	104
62.6061	72
62.626	77
62.646	80
62.6659	84
62.6859	80
62.7058	88
62.7258	79
62.7457	88
62.7657	88
62.7856	78
62.8056	84
62.8256	88
62.8455	82
62.8655	80
62.8854	82
62.9054	97
62.9253	65
62.9453	81
62.9652	84
62.9852	80
63.0051	76
63.0251	87
63.0451	96
63.065	96
63.085	99
63.1049	80
63.1249	99
63.1448	81
63.1648	92
63.1847	82
63.2047	90
63.2246	78
63.2446	76
63.2646	96
63.2845	78
63.3045	120
63.3244	67
63.3444	68
63.3643	89
63.3843	89
63.4042	99
63.4242	87
63.4441	90
63.4641	75
63.4841	85
63.504	79
63.524	79
63.5439	67
63.5639	100
63.5838	70
63.6038	95
63.6237	80
63.6437	73
63.6637	82
63.6836	96
63.7036	78
63.7235	98
63.7435	80
63.7634	63
63.7834	80
63.8033	73
63.8233	84
63.8432	79
63.8632	80
63.8832	90
63.9031	95
63.9231	80
63.943	80
63.963	81
63.9829	92
64.0029	96
64.0228	95
64.0428	93
64.0627	79
64.0827	70
64.1027	81
64.1226	93
64.1426	80
64.1625	82
64.1825	79
64.2024	77
64.2224	93
64.2423	95
64.2623	86
64.2822	78
64.3022	88
64.3222	87
64.3421	77
64.3621	75
64.382	92
64.402	82
64.4219	93
64.4419	92
64.4618	86
64.4818	82
64.5017	73
64.5217	78
64.5417	81
64.5616	73
64.5816	80
64.6015	101
64.6215	81
64.6414	85
64.6614	93
64.6813	81
64.7013	82
64.7212	91
64.7412	80
64.7612	97
64.7811	66
64.8011	93
64.821	79
64.841	77
64.8609	67
64.8809	92
64.9008	62
64.9208	82
64.9407	75
64.9607	95
64.9807	74
65.0006	91
65.0206	87
65.0405	77
65.0605	80
65.0804	74
65.1004	74
65.1203	98
65.1403	75
65.1603	77
65.1802	83
65.2002	75
65.2201	85
65.2401	72
65.26	93
65.28	69
65.2999	88
65.3199	73
65.3398	80
65.3598	76
65.3798	101
65.3997	84
65.4197	88
65.4396	90
65.4596	85
65.4795	86
65.4995	95
65.5194	78
65.5394	82
65.5593	89
65.5793	71
65.5993	76
65.6192	77
65.6392	94
65.6591	96
65.6791	87
65.699	100
65.719	79
65.7389	72
65.7589	94
65.7788	86
65.7988	72
65.8188	81
65.8387	93
65.8587	72
65.8786	88
65.8986	76
65.9185	83
65.9385	87
65.9584	71
65.9784	79
65.9983	90
66.0183	83
66.0383	85
66.0582	83
66.0782	85
66.0981	92
66.1181	85
66.138	80
66.158	65
66.1779	85
66.1979	86
66.2178	82
66.2378	73
66.2578	92
66.2777	94
66.2977	77
66.3176	79
66.3376	85
66.3575	81
66.3775	86
66.3974	86
66.4174	79
66.4374	85
66.4573	81
66.4773	81
66.4972	81
66.5172	77
66.5371	78
66.5571	73
66.577	79
66.597	83
66.6169	76
66.6369	70
66.6569	78
66.6768	79
66.6968	95
66.7167	89
66.7367	83
66.7566	70
66.7766	71
66.7965	79
66.8165	60
66.8364	93
66.8564	73
66.8764	74
66.8963	81
66.9163	82
66.9362	72
66.9562	91
66.9761	91
66.9961	74
67.016	98
67.036	74
67.0559	83
67.0759	81
67.0959	73
67.1158	74
67.1358	80
67.1557	74
67.1757	66
67.1956	80
67.2156	65
67.2355	64
67.2555	82
67.2754	97
67.2954	81
67.3154	61
67.3353	66
67.3553	77
67.3752	94
67.3952	81
67.4151	94
67.4351	60
67.455	69
67.475	90
67.4949	77
67.5149	73
67.5349	94
67.5548	96
67.5748	84
67.5947	77
67.6147	83
67.6346	68
67.6546	60
67.6745	82
67.6945	81
67.7145	64
67.7344	71
67.7544	78
67.7743	74
67.7943	69
67.8142	84
67.8342	71
67.8541	94
67.8741	78
67.894	70
67.914	71
67.934	76
67.9539	75
67.9739	74
67.9938	64
68.0138	72
68.0337	82
68.0537	65
68.0736	83
68.0936	90
68.1135	85
68.1335	72
68.1535	86
68.1734	84
68.1934	88
68.2133	70
68.2333	87
68.2532	80
68.2732	60
68.2931	70
68.3131	84
68.333	62
68.353	86
68.373	58
68.3929	86
68.4129	68
68.4328	79
68.4528	77
68.4727	71
68.4927	75
68.5126	77
68.5326	68
68.5525	82
68.5725	85
68.5925	69
68.6124	68
68.6324	59
68.6523	82
68.6723	79
68.6922	59
68.7122	60
68.7321	78
68.7521	74
68.772	96
68.792	86
68.812	70
68.8319	82
68.8519	75
68.8718	73
68.8918	73
68.9117	86
68.9317	79
68.9516	79
68.9716	80
68.9916	79
69.0115	91
69.0315	65
69.0514	72
69.0714	84
69.0913	78
69.1113	79
69.1312	63
69.1512	74
69.1711	84
69.1911	85
69.2111	81
69.231	79
69.251	73
69.2709	70
69.2909	76
69.3108	65
69.3308	75
69.3507	85
69.3707	71
69.3906	90
69.4106	75
69.4306	85
69.4505	77
69.4705	64
69.4904	67
69.5104	77
69.5303	91
69.5503	83
69.5702	74
69.5902	63
69.6101	77
69.6301	66
69.6501	90
69.67	82
69.69	69
69.7099	85
69.7299	84
69.7498	79
69.7698	88
69.7897	74
69.8097	88
69.8296	96
69.8496	83
69.8696	104
69.8895	96
[truncated: 1,008 more rows]

## Sheet: Figure 3g
30.0001	224
30.0201	214
30.04	226
30.06	212
30.0799	210
30.0999	233
30.1198	225
30.1398	182
30.1597	195
30.1797	201
30.1996	225
30.2196	186
30.2396	231
30.2595	211
30.2795	212
30.2994	219
30.3194	212
30.3393	212
30.3593	219
30.3792	228
30.3992	233
30.4191	211
30.4391	229
30.4591	212
30.479	208
30.499	199
30.5189	216
30.5389	198
30.5588	214
30.5788	211
30.5987	199
30.6187	229
30.6386	217
30.6586	224
30.6786	199
30.6985	222
30.7185	230
30.7384	207
30.7584	218
30.7783	189
30.7983	195
30.8182	217
30.8382	199
30.8582	217
30.8781	174
30.8981	241
30.918	192
30.938	229
30.9579	204
30.9779	218
30.9978	181
31.0178	195
31.0377	224
31.0577	205
31.0777	202
31.0976	200
31.1176	219
31.1375	241
31.1575	212
31.1774	212
31.1974	200
31.2173	204
31.2373	219
31.2572	195
31.2772	192
31.2972	212
31.3171	187
31.3371	211
31.357	212
31.377	193
31.3969	187
31.4169	204
31.4368	207
31.4568	200
31.4767	202
31.4967	215
31.5167	217
31.5366	210
31.5566	216
31.5765	182
31.5965	199
31.6164	179
31.6364	198
31.6563	205
31.6763	181
31.6962	200
31.7162	200
31.7362	210
31.7561	203
31.7761	205
31.796	205
31.816	199
31.8359	229
31.8559	189
31.8758	187
31.8958	205
31.9157	215
31.9357	171
31.9557	210
31.9756	185
31.9956	197
32.0155	189
32.0355	175
32.0554	186
32.0754	201
32.0953	209
32.1153	201
32.1353	196
32.1552	197
32.1752	199
32.1951	201
32.2151	229
32.235	212
32.255	190
32.2749	207
32.2949	210
32.3148	200
32.3348	183
32.3548	222
32.3747	187
32.3947	178
32.4146	185
32.4346	166
32.4545	201
32.4745	196
32.4944	202
32.5144	195
32.5343	213
32.5543	182
32.5743	186
32.5942	206
32.6142	190
32.6341	199
32.6541	218
32.674	194
32.694	203
32.7139	217
32.7339	197
32.7538	182
32.7738	183
32.7938	189
32.8137	180
32.8337	205
32.8536	203
32.8736	170
32.8935	164
32.9135	171
32.9334	188
32.9534	177
32.9733	199
32.9933	216
33.0133	194
33.0332	173
33.0532	185
33.0731	204
33.0931	211
33.113	217
33.133	183
33.1529	202
33.1729	207
33.1928	208
33.2128	181
33.2328	174
33.2527	230
33.2727	174
33.2926	156
33.3126	185
33.3325	190
33.3525	176
33.3724	200
33.3924	181
33.4124	177
33.4323	195
33.4523	181
33.4722	155
33.4922	171
33.5121	193
33.5321	186
33.552	213
33.572	172
33.5919	193
33.6119	178
33.6319	196
33.6518	180
33.6718	164
33.6917	180
33.7117	178
33.7316	213
33.7516	174
33.7715	182
33.7915	192
33.8114	174
33.8314	181
33.8514	170
33.8713	181
33.8913	196
33.9112	177
33.9312	158
33.9511	168
33.9711	173
33.991	159
34.011	181
34.0309	174
34.0509	172
34.0709	149
34.0908	166
34.1108	208
34.1307	185
34.1507	161
34.1706	182
34.1906	168
34.2105	183
34.2305	169
34.2504	193
34.2704	181
34.2904	185
34.3103	195
34.3303	165
34.3502	167
34.3702	182
34.3901	179
34.4101	208
34.43	189
34.45	198
34.4699	144
34.4899	195
34.5099	166
34.5298	175
34.5498	156
34.5697	165
34.5897	145
34.6096	183
34.6296	156
34.6495	191
34.6695	165
34.6895	141
34.7094	163
34.7294	178
34.7493	184
34.7693	185
34.7892	188
34.8092	191
34.8291	186
34.8491	172
34.869	168
34.889	157
34.909	194
34.9289	163
34.9489	204
34.9688	181
34.9888	153
35.0087	159
35.0287	186
35.0486	208
35.0686	160
35.0885	163
35.1085	179
35.1285	164
35.1484	179
35.1684	171
35.1883	181
35.2083	183
35.2282	158
35.2482	168
35.2681	182
35.2881	183
35.308	165
35.328	168
35.348	186
35.3679	177
35.3879	153
35.4078	175
35.4278	172
35.4477	176
35.4677	174
35.4876	162
35.5076	158
35.5275	143
35.5475	188
35.5675	161
35.5874	174
35.6074	175
35.6273	178
35.6473	144
35.6672	153
35.6872	155
35.7071	158
35.7271	184
35.747	146
35.767	182
35.787	173
35.8069	182
35.8269	197
35.8468	172
35.8668	156
35.8867	169
35.9067	179
35.9266	185
35.9466	161
35.9666	176
35.9865	207
36.0065	207
36.0264	234
36.0464	224
36.0663	328
36.0863	401
36.1062	609
36.1262	793
36.1461	835
36.1661	898
36.1861	933
36.206	995
36.226	792
36.2459	679
36.2659	621
36.2858	538
36.3058	466
36.3257	359
36.3457	273
36.3656	248
36.3856	223
36.4056	173
36.4255	196
36.4455	196
36.4654	174
36.4854	167
36.5053	170
36.5253	172
36.5452	166
36.5652	159
36.5851	154
36.6051	155
36.6251	164
36.645	174
36.665	176
36.6849	154
36.7049	168
36.7248	148
36.7448	146
36.7647	170
36.7847	154
36.8046	158
36.8246	154
36.8446	163
36.8645	163
36.8845	144
36.9044	166
36.9244	156
36.9443	159
36.9643	178
36.9842	150
37.0042	160
37.0241	153
37.0441	160
37.0641	148
37.084	169
37.104	162
37.1239	168
37.1439	161
37.1638	150
37.1838	148
37.2037	153
37.2237	159
37.2436	159
37.2636	156
37.2836	180
37.3035	159
37.3235	164
37.3434	159
37.3634	146
37.3833	149
37.4033	174
37.4232	137
37.4432	169
37.4632	170
37.4831	161
37.5031	135
37.523	172
37.543	149
37.5629	135
37.5829	168
37.6028	168
37.6228	155
37.6427	146
37.6627	165
37.6827	158
37.7026	158
37.7226	161
37.7425	154
37.7625	153
37.7824	151
37.8024	146
37.8223	138
37.8423	163
37.8622	147
37.8822	148
37.9022	164
37.9221	177
37.9421	130
37.962	165
37.982	137
38.0019	146
38.0219	161
38.0418	146
38.0618	149
38.0817	137
38.1017	152
38.1217	157
38.1416	150
38.1616	124
38.1815	162
38.2015	158
38.2214	134
38.2414	142
38.2613	143
38.2813	136
38.3012	132
38.3212	151
38.3412	161
38.3611	149
38.3811	141
38.401	149
38.421	149
38.4409	137
38.4609	155
38.4808	176
38.5008	155
38.5207	155
38.5407	157
38.5607	140
38.5806	160
38.6006	154
38.6205	168
38.6405	138
38.6604	138
38.6804	158
38.7003	163
38.7203	155
38.7403	190
38.7602	164
38.7802	217
38.8001	292
38.8201	336
38.84	446
38.86	447
38.8799	516
38.8999	515
38.9198	506
38.9398	428
38.9598	392
38.9797	369
38.9997	322
39.0196	315
39.0396	229
39.0595	193
39.0795	183
39.0994	159
39.1194	152
39.1393	171
39.1593	141
39.1793	136
39.1992	152
39.2192	134
39.2391	154
39.2591	149
39.279	152
39.299	145
39.3189	168
39.3389	161
39.3588	156
39.3788	146
39.3988	124
39.4187	164
39.4387	157
39.4586	152
39.4786	130
39.4985	146
39.5185	143
39.5384	135
39.5584	146
39.5783	153
39.5983	155
39.6183	155
39.6382	131
39.6582	119
39.6781	140
39.6981	135
39.718	125
39.738	145
39.7579	158
39.7779	133
39.7978	136
39.8178	144
39.8378	136
39.8577	145
39.8777	161
39.8976	147
39.9176	143
39.9375	159
39.9575	154
39.9774	148
39.9974	153
40.0174	136
40.0373	144
40.0573	127
40.0772	137
40.0972	158
40.1171	139
40.1371	143
40.157	121
40.177	150
40.1969	131
40.2169	157
40.2369	148
40.2568	159
40.2768	136
40.2967	136
40.3167	171
40.3366	161
40.3566	141
40.3765	146
40.3965	133
40.4164	145
40.4364	140
40.4564	144
40.4763	142
40.4963	122
40.5162	131
40.5362	149
40.5561	134
40.5761	125
40.596	153
40.616	154
40.6359	146
40.6559	146
40.6759	177
40.6958	124
40.7158	140
40.7357	142
40.7557	128
40.7756	157
40.7956	153
40.8155	149
40.8355	134
40.8554	124
40.8754	133
40.8954	145
40.9153	136
40.9353	132
40.9552	150
40.9752	153
40.9951	162
41.0151	116
41.035	168
41.055	136
41.0749	153
41.0949	143
41.1149	154
41.1348	150
41.1548	139
41.1747	135
41.1947	137
41.2146	142
41.2346	157
41.2545	138
41.2745	140
41.2945	175
41.3144	162
41.3344	150
41.3543	132
41.3743	152
41.3942	165
41.4142	132
41.4341	158
41.4541	118
41.474	146
41.494	139
41.514	152
41.5339	149
41.5539	147
41.5738	130
41.5938	166
41.6137	172
41.6337	156
41.6536	152
41.6736	146
41.6935	129
41.7135	148
41.7335	134
41.7534	140
41.7734	154
41.7933	118
41.8133	140
41.8332	163
41.8532	152
41.8731	163
41.8931	149
41.913	134
41.933	145
41.953	139
41.9729	158
41.9929	137
42.0128	135
42.0328	136
42.0527	155
42.0727	166
42.0926	172
42.1126	143
42.1325	132
42.1525	132
42.1725	143
42.1924	133
42.2124	153
42.2323	144
42.2523	150
42.2722	157
42.2922	143
42.3121	171
42.3321	167
42.352	146
42.372	144
42.392	139
42.4119	163
42.4319	149
42.4518	154
42.4718	129
42.4917	156
42.5117	149
42.5316	151
42.5516	127
42.5716	150
42.5915	158
42.6115	152
42.6314	158
42.6514	146
42.6713	136
42.6913	154
42.7112	166
42.7312	133
42.7511	138
42.7711	147
42.7911	149
42.811	143
42.831	166
42.8509	155
42.8709	159
42.8908	182
42.9108	168
42.9307	171
42.9507	222
42.9706	245
42.9906	286
43.0106	351
43.0305	600
43.0505	1070
43.0704	1378
43.0904	1591
43.1103	1745
43.1303	1680
43.1502	1524
43.1702	1329
43.1901	1151
43.2101	1044
43.2301	1064
43.25	857
43.27	686
43.2899	483
43.3099	322
43.3298	238
43.3498	237
43.3697	179
43.3897	182
43.4096	166
43.4296	147
43.4496	140
43.4695	168
43.4895	155
43.5094	148
43.5294	141
43.5493	148
43.5693	140
43.5892	167
43.6092	110
43.6291	139
43.6491	128
43.6691	133
43.689	116
43.709	132
43.7289	131
43.7489	133
43.7688	140
43.7888	131
43.8087	125
43.8287	141
43.8486	146
43.8686	130
43.8886	135
43.9085	131
43.9285	129
43.9484	138
43.9684	120
43.9883	132
44.0083	131
44.0282	145
44.0482	120
44.0682	125
44.0881	128
44.1081	127
44.128	132
44.148	132
44.1679	133
44.1879	146
44.2078	142
44.2278	136
44.2477	134
44.2677	142
44.2877	118
44.3076	129
44.3276	133
44.3475	120
44.3675	124
44.3874	122
44.4074	128
44.4273	156
44.4473	133
44.4672	148
44.4872	133
44.5072	109
44.5271	134
44.5471	143
44.567	157
44.587	141
44.6069	143
44.6269	127
44.6468	132
44.6668	122
44.6867	109
44.7067	134
44.7267	128
44.7466	116
44.7666	140
44.7865	143
44.8065	148
44.8264	134
44.8464	133
44.8663	112
44.8863	140
44.9062	139
44.9262	139
44.9462	117
44.9661	124
44.9861	103
45.006	114
45.026	138
45.0459	131
45.0659	146
45.0858	132
45.1058	137
45.1257	121
45.1457	114
45.1657	137
45.1856	145
45.2056	107
45.2255	133
45.2455	138
45.2654	126
45.2854	137
45.3053	133
45.3253	140
45.3453	138
45.3652	143
45.3852	131
45.4051	121
45.4251	126
45.445	138
45.465	143
45.4849	115
45.5049	116
45.5248	120
45.5448	127
45.5648	113
45.5847	143
45.6047	124
45.6246	117
45.6446	117
45.6645	122
45.6845	145
45.7044	115
45.7244	113
45.7443	125
45.7643	117
45.7843	127
45.8042	140
45.8242	131
45.8441	121
45.8641	113
45.884	134
45.904	142
45.9239	113
45.9439	139
45.9638	121
45.9838	125
46.0038	119
46.0237	121
46.0437	121
46.0636	151
46.0836	117
46.1035	145
46.1235	117
46.1434	122
46.1634	124
46.1833	112
46.2033	119
46.2233	124
46.2432	123
46.2632	151
46.2831	158
46.3031	118
46.323	120
46.343	134
46.3629	106
46.3829	128
46.4028	115
46.4228	105
46.4428	117
46.4627	145
46.4827	117
46.5026	123
46.5226	132
46.5425	132
46.5625	118
46.5824	139
46.6024	123
46.6224	130
46.6423	119
46.6623	132
46.6822	118
46.7022	120
46.7221	124
46.7421	110
46.762	121
46.782	131
46.8019	96
46.8219	111
46.8419	106
46.8618	133
46.8818	105
46.9017	114
46.9217	125
46.9416	107
46.9616	110
46.9815	131
47.0015	104
47.0214	116
47.0414	132
47.0614	103
47.0813	137
47.1013	129
47.1212	105
47.1412	132
47.1611	116
47.1811	118
47.201	122
47.221	112
47.2409	122
47.2609	134
47.2809	112
47.3008	122
47.3208	124
47.3407	109
47.3607	112
47.3806	136
47.4006	126
47.4205	99
47.4405	119
47.4604	132
47.4804	144
47.5004	130
47.5203	113
47.5403	126
47.5602	125
47.5802	87
47.6001	119
47.6201	127
47.64	121
47.66	111
47.6799	99
47.6999	120
47.7199	116
47.7398	116
47.7598	95
47.7797	120
47.7997	117
47.8196	114
47.8396	114
47.8595	108
47.8795	125
47.8995	118
47.9194	117
47.9394	121
47.9593	126
47.9793	116
47.9992	125
48.0192	104
48.0391	113
48.0591	118
48.079	124
48.099	111
48.119	127
48.1389	113
48.1589	118
48.1788	127
48.1988	124
48.2187	133
48.2387	126
48.2586	96
48.2786	123
48.2985	133
48.3185	92
48.3385	113
48.3584	115
48.3784	114
48.3983	122
48.4183	123
48.4382	104
48.4582	117
48.4781	116
48.4981	131
48.518	105
48.538	115
48.558	121
48.5779	118
48.5979	109
48.6178	131
48.6378	129
48.6577	109
48.6777	131
48.6976	102
48.7176	110
48.7375	123
48.7575	110
48.7775	103
48.7974	124
48.8174	135
48.8373	114
48.8573	118
48.8772	127
48.8972	107
48.9171	107
48.9371	89
48.957	107
48.977	111
48.997	114
49.0169	123
49.0369	98
49.0568	117
49.0768	115
49.0967	107
49.1167	118
49.1366	127
49.1566	109
49.1766	105
49.1965	120
49.2165	109
49.2364	106
49.2564	103
49.2763	100
49.2963	110
49.3162	94
49.3362	117
49.3561	119
49.3761	119
49.3961	116
49.416	112
49.436	99
49.4559	104
49.4759	109
49.4958	114
49.5158	100
49.5357	120
49.5557	120
49.5756	116
49.5956	99
49.6156	113
49.6355	113
49.6555	108
49.6754	125
49.6954	113
49.7153	97
49.7353	115
49.7552	121
49.7752	103
49.7951	103
49.8151	98
49.8351	108
49.855	95
49.875	115
49.8949	125
49.9149	111
49.9348	108
49.9548	91
49.9747	120
49.9947	110
50.0146	112
50.0346	100
50.0546	109
50.0745	114
50.0945	97
50.1144	103
50.1344	102
50.1543	98
50.1743	86
50.1942	98
50.2142	108
50.2341	118
50.2541	102
50.2741	124
50.294	103
50.314	112
50.3339	106
50.3539	98
50.3738	101
50.3938	111
50.4137	84
50.4337	94
50.4537	100
50.4736	107
50.4936	112
50.5135	99
50.5335	99
50.5534	97
50.5734	119
50.5933	121
50.6133	97
50.6332	109
50.6532	123
50.6732	124
50.6931	102
50.7131	106
50.733	119
50.753	109
50.7729	121
50.7929	97
50.8128	107
50.8328	116
50.8527	84
50.8727	104
50.8927	99
50.9126	93
50.9326	106
50.9525	105
50.9725	94
50.9924	112
51.0124	98
51.0323	120
51.0523	97
51.0722	104
51.0922	129
51.1122	101
51.1321	119
51.1521	117
51.172	121
51.192	115
51.2119	96
51.2319	95
51.2518	91
51.2718	107
51.2917	82
51.3117	99
51.3317	108
51.3516	100
51.3716	103
51.3915	113
51.4115	104
51.4314	106
51.4514	96
51.4713	98
51.4913	112
51.5112	102
51.5312	110
51.5512	111
51.5711	99
51.5911	100
51.611	104
51.631	99
51.6509	116
51.6709	107
51.6908	98
51.7108	102
51.7307	92
51.7507	112
51.7707	88
51.7906	109
51.8106	111
51.8305	106
51.8505	106
51.8704	95
51.8904	97
51.9103	120
51.9303	99
51.9503	111
51.9702	113
51.9902	109
52.0101	127
52.0301	111
52.05	103
52.07	115
52.0899	97
52.1099	101
52.1298	97
52.1498	111
52.1698	101
52.1897	97
52.2097	122
52.2296	113
52.2496	107
52.2695	93
52.2895	87
52.3094	89
52.3294	111
52.3493	102
52.3693	106
52.3893	117
52.4092	121
52.4292	107
52.4491	113
52.4691	122
52.489	111
52.509	104
52.5289	115
52.5489	115
52.5688	94
52.5888	92
52.6088	97
52.6287	114
52.6487	114
52.6686	87
52.6886	114
52.7085	104
52.7285	116
52.7484	108
52.7684	106
52.7883	97
52.8083	90
52.8283	84
52.8482	85
52.8682	107
52.8881	85
52.9081	103
52.928	111
52.948	94
52.9679	105
52.9879	97
53.0078	102
53.0278	95
53.0478	110
53.0677	105
53.0877	99
53.1076	110
53.1276	117
53.1475	101
53.1675	103
53.1874	98
53.2074	86
53.2274	118
53.2473	109
53.2673	86
53.2872	92
53.3072	104
53.3271	112
53.3471	109
53.367	107
53.387	98
53.4069	109
53.4269	113
53.4469	103
53.4668	86
53.4868	122
53.5067	101
53.5267	94
53.5466	113
53.5666	119
53.5865	106
53.6065	113
53.6264	99
53.6464	96
53.6664	102
53.6863	89
53.7063	91
53.7262	110
53.7462	108
53.7661	113
53.7861	104
53.806	106
53.826	109
53.8459	110
53.8659	122
53.8859	95
53.9058	90
53.9258	109
53.9457	92
53.9657	108
53.9856	110
54.0056	110
54.0255	114
54.0455	105
54.0654	88
54.0854	112
54.1054	138
54.1253	130
54.1453	177
54.1652	223
54.1852	306
54.2051	377
54.2251	348
54.245	311
54.265	277
54.2849	217
54.3049	210
54.3249	228
54.3448	211
54.3648	228
54.3847	228
54.4047	204
54.4246	146
54.4446	125
54.4645	127
54.4845	135
54.5045	136
54.5244	121
54.5444	117
54.5643	103
54.5843	82
54.6042	106
54.6242	118
54.6441	102
54.6641	98
54.684	102
54.704	93
54.724	93
54.7439	93
54.7639	94
54.7838	86
54.8038	82
54.8237	98
54.8437	88
54.8636	88
54.8836	94
54.9035	107
54.9235	110
54.9435	92
54.9634	87
54.9834	104
55.0033	86
55.0233	91
55.0432	88
55.0632	104
55.0831	104
55.1031	95
55.123	91
55.143	98
55.163	107
55.1829	93
55.2029	90
55.2228	102
55.2428	91
55.2627	106
55.2827	76
55.3026	101
55.3226	103
55.3425	92
55.3625	86
55.3825	101
55.4024	103
55.4224	91
55.4423	113
55.4623	90
55.4822	105
55.5022	97
55.5221	84
55.5421	87
55.562	106
55.582	97
55.602	89
55.6219	104
55.6419	86
55.6618	99
55.6818	99
55.7017	92
55.7217	102
55.7416	98
55.7616	99
55.7816	101
55.8015	113
55.8215	93
55.8414	119
55.8614	110
55.8813	101
55.9013	98
55.9212	101
55.9412	83
55.9611	107
55.9811	86
56.0011	105
56.021	103
56.041	99
56.0609	80
56.0809	91
56.1008	97
56.1208	120
56.1407	92
56.1607	116
56.1806	87
56.2006	85
56.2206	93
56.2405	104
56.2605	100
56.2804	86
56.3004	105
56.3203	90
56.3403	91
56.3602	92
56.3802	91
56.4001	97
56.4201	96
56.4401	86
56.46	94
56.48	93
56.4999	106
56.5199	92
56.5398	106
56.5598	97
56.5797	108
56.5997	105
56.6196	90
56.6396	104
56.6596	96
56.6795	91
56.6995	97
56.7194	82
56.7394	95
56.7593	102
56.7793	84
56.7992	103
56.8192	97
56.8391	109
56.8591	91
56.8791	91
56.899	106
56.919	90
56.9389	106
56.9589	89
56.9788	114
56.9988	106
57.0187	103
57.0387	72
57.0587	110
57.0786	100
57.0986	97
57.1185	97
57.1385	92
57.1584	80
57.1784	90
57.1983	88
57.2183	107
57.2382	95
57.2582	98
57.2782	100
57.2981	98
57.3181	87
57.338	102
57.358	97
57.3779	97
57.3979	94
57.4178	89
57.4378	100
57.4577	87
57.4777	112
57.4977	104
57.5176	100
57.5376	94
57.5575	75
57.5775	87
57.5974	108
57.6174	99
57.6373	97
57.6573	87
57.6772	88
57.6972	88
57.7172	94
57.7371	84
57.7571	109
57.777	89
57.797	93
57.8169	104
57.8369	102
57.8568	83
57.8768	99
57.8967	87
57.9167	90
57.9367	93
57.9566	75
57.9766	106
57.9965	100
58.0165	92
58.0364	77
58.0564	94
58.0763	90
58.0963	83
58.1162	105
58.1362	90
58.1562	105
58.1761	98
58.1961	95
58.216	99
58.236	93
58.2559	98
58.2759	91
58.2958	93
58.3158	80
58.3357	87
58.3557	105
58.3757	89
58.3956	103
58.4156	116
58.4355	93
58.4555	88
58.4754	100
58.4954	86
58.5153	89
58.5353	88
58.5553	86
58.5752	102
58.5952	86
58.6151	92
58.6351	93
58.655	106
58.675	98
58.6949	99
58.7149	96
58.7348	88
58.7548	92
58.7748	90
58.7947	99
58.8147	83
58.8346	88
58.8546	86
58.8745	87
58.8945	85
58.9144	92
58.9344	90
58.9543	99
58.9743	71
58.9943	91
59.0142	101
59.0342	91
59.0541	88
59.0741	92
59.094	93
59.114	84
59.1339	116
59.1539	103
59.1738	95
59.1938	83
59.2138	94
59.2337	77
59.2537	93
59.2736	105
59.2936	76
59.3135	103
59.3335	79
59.3534	90
59.3734	89
59.3933	86
59.4133	81
59.4333	96
59.4532	89
59.4732	92
59.4931	94
59.5131	93
59.533	96
59.553	100
59.5729	87
59.5929	80
59.6128	89
59.6328	73
59.6528	82
59.6727	102
59.6927	104
59.7126	98
59.7326	95
59.7525	92
59.7725	77
59.7924	88
59.8124	105
59.8324	93
59.8523	90
59.8723	76
59.8922	83
59.9122	110
59.9321	97
59.9521	96
59.972	96
59.992	93
60.0119	91
60.0319	97
60.0519	99
60.0718	98
60.0918	84
60.1117	124
60.1317	94
60.1516	74
60.1716	98
60.1915	95
60.2115	93
60.2314	84
60.2514	83
60.2714	82
60.2913	95
60.3113	88
60.3312	96
60.3512	86
60.3711	106
60.3911	104
60.411	79
60.431	96
60.4509	92
60.4709	100
60.4909	109
60.5108	104
60.5308	96
60.5507	86
60.5707	103
60.5906	94
60.6106	101
60.6305	89
60.6505	90
60.6704	70
60.6904	91
60.7104	84
60.7303	107
60.7503	76
60.7702	99
60.7902	91
60.8101	106
60.8301	70
60.85	76
60.87	100
60.8899	93
60.9099	89
60.9299	95
60.9498	92
60.9698	80
60.9897	83
61.0097	82
61.0296	110
61.0496	74
61.0695	99
61.0895	80
61.1095	100
61.1294	86
61.1494	92
61.1693	98
61.1893	79
61.2092	104
61.2292	87
61.2491	90
61.2691	109
61.289	90
61.309	75
61.329	110
61.3489	87
61.3689	75
61.3888	67
61.4088	104
61.4287	108
61.4487	78
61.4686	99
61.4886	110
61.5085	75
61.5285	97
61.5485	85
61.5684	90
61.5884	98
61.6083	102
61.6283	88
61.6482	87
61.6682	100
61.6881	89
61.7081	115
61.728	85
61.748	101
61.768	84
61.7879	81
61.8079	99
61.8278	90
61.8478	91
61.8677	85
61.8877	86
61.9076	94
61.9276	99
61.9475	96
61.9675	106
61.9875	91
62.0074	103
62.0274	85
62.0473	79
62.0673	88
62.0872	88
62.1072	81
62.1271	85
62.1471	87
62.167	102
62.187	95
62.207	88
62.2269	82
62.2469	92
62.2668	102
62.2868	104
62.3067	85
62.3267	104
62.3466	92
62.3666	83
62.3866	92
62.4065	108
62.4265	78
62.4464	96
62.4664	84
62.4863	86
62.5063	82
62.5262	90
62.5462	94
62.5661	87
62.5861	110
62.6061	88
62.626	97
62.646	81
62.6659	96
62.6859	76
62.7058	81
62.7258	95
62.7457	92
62.7657	94
62.7856	94
62.8056	83
62.8256	75
62.8455	97
62.8655	87
62.8854	93
62.9054	92
62.9253	89
62.9453	105
62.9652	85
62.9852	89
63.0051	86
63.0251	87
63.0451	76
63.065	82
63.085	108
63.1049	88
63.1249	97
63.1448	80
63.1648	82
63.1847	91
63.2047	90
63.2246	100
63.2446	78
63.2646	90
63.2845	100
63.3045	88
63.3244	77
63.3444	103
63.3643	75
63.3843	78
63.4042	103
63.4242	85
63.4441	75
63.4641	80
63.4841	80
63.504	81
63.524	92
63.5439	60
63.5639	79
63.5838	70
63.6038	71
63.6237	84
63.6437	85
63.6637	81
63.6836	116
63.7036	99
63.7235	78
63.7435	96
63.7634	73
63.7834	92
63.8033	64
63.8233	73
63.8432	94
63.8632	86
63.8832	82
63.9031	78
63.9231	113
63.943	72
63.963	76
63.9829	83
64.0029	92
64.0228	87
64.0428	105
64.0627	89
64.0827	95
64.1027	93
64.1226	83
64.1426	90
64.1625	103
64.1825	86
64.2024	80
64.2224	106
64.2423	76
64.2623	85
64.2822	87
64.3022	103
64.3222	80
64.3421	86
64.3621	85
64.382	82
64.402	83
64.4219	104
64.4419	84
64.4618	91
64.4818	96
64.5017	89
64.5217	73
64.5417	88
64.5616	78
64.5816	85
64.6015	85
64.6215	74
64.6414	84
64.6614	82
64.6813	87
64.7013	94
64.7212	90
64.7412	92
64.7612	98
64.7811	94
64.8011	79
64.821	75
64.841	92
64.8609	90
64.8809	85
64.9008	84
64.9208	81
64.9407	100
64.9607	80
64.9807	94
65.0006	95
65.0206	91
65.0405	94
65.0605	91
65.0804	68
65.1004	89
65.1203	79
65.1403	98
65.1603	99
65.1802	71
65.2002	83
65.2201	68
65.2401	84
65.26	85
65.28	106
65.2999	93
65.3199	87
65.3398	73
65.3598	82
65.3798	74
65.3997	93
65.4197	83
65.4396	71
65.4596	79
65.4795	81
65.4995	95
65.5194	98
65.5394	85
65.5593	81
65.5793	89
65.5993	80
65.6192	80
65.6392	68
65.6591	97
65.6791	69
65.699	94
65.719	67
65.7389	110
65.7589	78
65.7788	105
65.7988	87
65.8188	71
65.8387	90
65.8587	95
65.8786	93
65.8986	97
65.9185	95
65.9385	81
65.9584	86
65.9784	74
65.9983	78
66.0183	90
66.0383	71
66.0582	73
66.0782	90
66.0981	102
66.1181	73
66.138	97
66.158	83
66.1779	89
66.1979	76
66.2178	82
66.2378	72
66.2578	90
66.2777	83
66.2977	86
66.3176	84
66.3376	83
66.3575	88
66.3775	90
66.3974	83
66.4174	87
66.4374	79
66.4573	81
66.4773	82
66.4972	75
66.5172	66
66.5371	73
66.5571	110
66.577	87
66.597	86
66.6169	95
66.6369	91
66.6569	83
66.6768	83
66.6968	73
66.7167	67
66.7367	79
66.7566	82
66.7766	77
66.7965	79
66.8165	74
66.8364	85
66.8564	85
66.8764	72
66.8963	85
66.9163	89
66.9362	83
66.9562	86
66.9761	105
66.9961	72
67.016	73
67.036	77
67.0559	67
67.0759	84
67.0959	72
67.1158	95
67.1358	63
67.1557	84
67.1757	80
67.1956	85
67.2156	96
67.2355	70
67.2555	75
67.2754	72
67.2954	73
67.3154	78
67.3353	77
67.3553	94
67.3752	97
67.3952	82
67.4151	82
67.4351	64
67.455	77
67.475	89
67.4949	81
67.5149	90
67.5349	87
67.5548	78
67.5748	81
67.5947	97
67.6147	65
67.6346	90
67.6546	101
67.6745	75
67.6945	78
67.7145	68
67.7344	84
67.7544	83
67.7743	92
67.7943	77
67.8142	92
67.8342	76
67.8541	75
67.8741	78
67.894	85
67.914	87
67.934	70
67.9539	78
67.9739	87
67.9938	85
68.0138	89
68.0337	89
68.0537	86
68.0736	100
68.0936	81
68.1135	90
68.1335	74
68.1535	96
68.1734	79
68.1934	91
68.2133	77
68.2333	81
68.2532	90
68.2732	78
68.2931	76
68.3131	89
68.333	87
68.353	104
68.373	83
68.3929	85
68.4129	94
68.4328	75
68.4528	71
68.4727	78
68.4927	86
68.5126	83
68.5326	83
68.5525	71
68.5725	87
68.5925	81
68.6124	92
68.6324	84
68.6523	89
68.6723	78
68.6922	84
68.7122	87
68.7321	84
68.7521	101
68.772	84
68.792	82
68.812	85
68.8319	98
68.8519	68
68.8718	81
68.8918	73
68.9117	72
68.9317	94
68.9516	91
68.9716	74
68.9916	84
69.0115	87
69.0315	83
69.0514	82
69.0714	83
69.0913	78
69.1113	78
69.1312	75
69.1512	73
69.1711	70
69.1911	114
69.2111	76
69.231	77
69.251	70
69.2709	77
69.2909	71
69.3108	73
69.3308	73
69.3507	72
69.3707	82
69.3906	78
69.4106	75
69.4306	75
69.4505	77
69.4705	89
69.4904	76
69.5104	83
69.5303	81
69.5503	89
69.5702	102
69.5902	103
69.6101	69
69.6301	78
69.6501	65
69.67	83
69.69	63
69.7099	90
69.7299	83
69.7498	73
69.7698	93
69.7897	75
69.8097	95
69.8296	93
69.8496	103
69.8696	91
69.8895	122
[truncated: 1,008 more rows]

## Sheet: Figure 3h
30.0001	209
30.0201	225
30.04	215
30.06	188
30.0799	212
30.0999	228
30.1198	200
30.1398	209
30.1597	219
30.1797	195
30.1996	208
30.2196	201
30.2396	197
30.2595	193
30.2795	209
30.2994	187
30.3194	210
30.3393	187
30.3593	216
30.3792	209
30.3992	201
30.4191	186
30.4391	207
30.4591	216
30.479	204
30.499	214
30.5189	201
30.5389	225
30.5588	174
30.5788	200
30.5987	205
30.6187	200
30.6386	183
30.6586	216
30.6786	209
30.6985	214
30.7185	195
30.7384	199
30.7584	207
30.7783	185
30.7983	185
30.8182	218
30.8382	186
30.8582	215
30.8781	194
30.8981	165
30.918	200
30.938	240
30.9579	194
30.9779	189
30.9978	211
31.0178	195
31.0377	200
31.0577	215
31.0777	200
31.0976	218
31.1176	218
31.1375	188
31.1575	210
31.1774	185
31.1974	217
31.2173	185
31.2373	205
31.2572	198
31.2772	199
31.2972	203
31.3171	180
31.3371	203
31.357	197
31.377	181
31.3969	201
31.4169	202
31.4368	174
31.4568	205
31.4767	204
31.4967	179
31.5167	193
31.5366	195
31.5566	192
31.5765	191
31.5965	214
31.6164	178
31.6364	197
31.6563	197
31.6763	204
31.6962	179
31.7162	203
31.7362	185
31.7561	199
31.7761	194
31.796	199
31.816	154
31.8359	211
31.8559	213
31.8758	198
31.8958	222
31.9157	179
31.9357	198
31.9557	193
31.9756	195
31.9956	211
32.0155	181
32.0355	201
32.0554	181
32.0754	185
32.0953	188
32.1153	201
32.1353	189
32.1552	182
32.1752	207
32.1951	214
32.2151	178
32.235	185
32.255	188
32.2749	198
32.2949	167
32.3148	173
32.3348	183
32.3548	180
32.3747	185
32.3947	190
32.4146	179
32.4346	195
32.4545	173
32.4745	202
32.4944	168
32.5144	205
32.5343	186
32.5543	178
32.5743	199
32.5942	181
32.6142	181
32.6341	178
32.6541	168
32.674	196
32.694	194
32.7139	187
32.7339	196
32.7538	181
32.7738	175
32.7938	190
32.8137	188
32.8337	185
32.8536	199
32.8736	198
32.8935	185
32.9135	181
32.9334	157
32.9534	197
32.9733	188
32.9933	186
33.0133	194
33.0332	193
33.0532	177
33.0731	182
33.0931	176
33.113	171
33.133	188
33.1529	157
33.1729	173
33.1928	184
33.2128	174
33.2328	173
33.2527	168
33.2727	185
33.2926	155
33.3126	184
33.3325	176
33.3525	162
33.3724	157
33.3924	180
33.4124	184
33.4323	166
33.4523	177
33.4722	179
33.4922	162
33.5121	163
33.5321	175
33.552	176
33.572	185
33.5919	186
33.6119	180
33.6319	179
33.6518	185
33.6718	198
33.6917	174
33.7117	158
33.7316	170
33.7516	167
33.7715	165
33.7915	177
33.8114	156
33.8314	179
33.8514	163
33.8713	191
33.8913	182
33.9112	167
33.9312	175
33.9511	147
33.9711	169
33.991	173
34.011	172
34.0309	171
34.0509	197
34.0709	165
34.0908	172
34.1108	161
34.1307	152
34.1507	160
34.1706	177
34.1906	166
34.2105	148
34.2305	177
34.2504	159
34.2704	185
34.2904	197
34.3103	207
34.3303	159
34.3502	173
34.3702	181
34.3901	188
34.4101	151
34.43	199
34.45	177
34.4699	148
34.4899	157
34.5099	177
34.5298	172
34.5498	177
34.5697	182
34.5897	183
34.6096	154
34.6296	185
34.6495	145
34.6695	170
34.6895	156
34.7094	157
34.7294	168
34.7493	150
34.7693	161
34.7892	188
34.8092	150
34.8291	173
34.8491	185
34.869	182
34.889	171
34.909	162
34.9289	188
34.9489	173
34.9688	142
34.9888	169
35.0087	187
35.0287	170
35.0486	169
35.0686	172
35.0885	175
35.1085	176
35.1285	146
35.1484	169
35.1684	147
35.1883	163
35.2083	167
35.2282	183
35.2482	171
35.2681	165
35.2881	151
35.308	149
35.328	168
35.348	164
35.3679	160
35.3879	167
35.4078	159
35.4278	156
35.4477	157
35.4677	204
35.4876	176
35.5076	163
35.5275	159
35.5475	157
35.5675	176
35.5874	176
35.6074	151
35.6273	169
35.6473	181
35.6672	200
35.6872	170
35.7071	157
35.7271	162
35.747	158
35.767	148
35.787	178
35.8069	152
35.8269	190
35.8468	168
35.8668	168
35.8867	171
35.9067	180
35.9266	178
35.9466	176
35.9666	172
35.9865	179
36.0065	183
36.0264	205
36.0464	202
36.0663	217
36.0863	273
36.1062	376
36.1262	505
36.1461	817
36.1661	876
36.1861	981
36.206	982
36.226	976
36.2459	920
36.2659	829
36.2858	675
36.3058	579
36.3257	480
36.3457	362
36.3656	284
36.3856	255
36.4056	209
36.4255	172
36.4455	184
36.4654	163
36.4854	170
36.5053	182
36.5253	142
36.5452	139
36.5652	168
36.5851	183
36.6051	160
36.6251	147
36.645	176
36.665	130
36.6849	144
36.7049	162
36.7248	170
36.7448	150
36.7647	162
36.7847	168
36.8046	176
36.8246	149
36.8446	178
36.8645	177
36.8845	130
36.9044	173
36.9244	148
36.9443	156
36.9643	155
36.9842	137
37.0042	159
37.0241	153
37.0441	171
37.0641	157
37.084	137
37.104	135
37.1239	162
37.1439	149
37.1638	143
37.1838	146
37.2037	161
37.2237	155
37.2436	136
37.2636	147
37.2836	128
37.3035	150
37.3235	169
37.3434	121
37.3634	148
37.3833	146
37.4033	157
37.4232	148
37.4432	143
37.4632	147
37.4831	136
37.5031	161
37.523	137
37.543	151
37.5629	152
37.5829	155
37.6028	157
37.6228	148
37.6427	180
37.6627	140
37.6827	166
37.7026	139
37.7226	131
37.7425	157
37.7625	136
37.7824	135
37.8024	157
37.8223	155
37.8423	146
37.8622	146
37.8822	129
37.9022	141
37.9221	146
37.9421	153
37.962	147
37.982	154
38.0019	138
38.0219	186
38.0418	140
38.0618	139
38.0817	132
38.1017	122
38.1217	156
38.1416	170
38.1616	154
38.1815	150
38.2015	129
38.2214	132
38.2414	139
38.2613	158
38.2813	140
38.3012	131
38.3212	164
38.3412	157
38.3611	131
38.3811	145
38.401	139
38.421	140
38.4409	138
38.4609	125
38.4808	160
38.5008	162
38.5207	134
38.5407	146
38.5607	138
38.5806	143
38.6006	134
38.6205	139
38.6405	147
38.6604	155
38.6804	159
38.7003	151
38.7203	169
38.7403	149
38.7602	160
38.7802	165
38.8001	165
38.8201	213
38.84	289
38.86	339
38.8799	426
38.8999	443
38.9198	428
38.9398	456
38.9598	363
38.9797	325
38.9997	320
39.0196	320
39.0396	275
39.0595	234
39.0795	170
39.0994	186
39.1194	144
39.1393	138
39.1593	143
39.1793	151
39.1992	148
39.2192	155
39.2391	141
39.2591	146
39.279	145
39.299	127
39.3189	133
39.3389	144
39.3588	145
39.3788	145
39.3988	138
39.4187	144
39.4387	132
39.4586	150
39.4786	117
39.4985	160
39.5185	154
39.5384	138
39.5584	146
39.5783	129
39.5983	132
39.6183	131
39.6382	144
39.6582	135
39.6781	127
39.6981	119
39.718	147
39.738	132
39.7579	141
39.7779	116
39.7978	128
39.8178	130
39.8378	144
39.8577	131
39.8777	135
39.8976	160
39.9176	160
39.9375	142
39.9575	151
39.9774	148
39.9974	130
40.0174	166
40.0373	122
40.0573	127
40.0772	125
40.0972	149
40.1171	145
40.1371	139
40.157	135
40.177	150
40.1969	132
40.2169	116
40.2369	133
40.2568	150
40.2768	142
40.2967	151
40.3167	153
40.3366	159
40.3566	128
40.3765	131
40.3965	146
40.4164	140
40.4364	141
40.4564	133
40.4763	154
40.4963	149
40.5162	116
40.5362	143
40.5561	129
40.5761	159
40.596	136
40.616	126
40.6359	130
40.6559	146
40.6759	133
40.6958	132
40.7158	138
40.7357	115
40.7557	156
40.7756	118
40.7956	149
40.8155	108
40.8355	127
40.8554	135
40.8754	148
40.8954	144
40.9153	141
40.9353	150
40.9552	131
40.9752	152
40.9951	153
41.0151	120
41.035	121
41.055	114
41.0749	144
41.0949	140
41.1149	123
41.1348	138
41.1548	140
41.1747	127
41.1947	139
41.2146	136
41.2346	148
41.2545	148
41.2745	149
41.2945	116
41.3144	130
41.3344	137
41.3543	132
41.3743	138
41.3942	139
41.4142	136
41.4341	127
41.4541	129
41.474	140
41.494	130
41.514	129
41.5339	148
41.5539	132
41.5738	150
41.5938	132
41.6137	143
41.6337	161
41.6536	140
41.6736	166
41.6935	136
41.7135	141
41.7335	143
41.7534	133
41.7734	153
41.7933	132
41.8133	137
41.8332	149
41.8532	130
41.8731	153
41.8931	132
41.913	137
41.933	135
41.953	139
41.9729	152
41.9929	119
42.0128	130
42.0328	155
42.0527	136
42.0727	136
42.0926	132
42.1126	121
42.1325	131
42.1525	127
42.1725	145
42.1924	144
42.2124	142
42.2323	149
42.2523	114
42.2722	130
42.2922	120
42.3121	116
42.3321	138
42.352	167
42.372	131
42.392	158
42.4119	150
42.4319	131
42.4518	122
42.4718	140
42.4917	151
42.5117	153
42.5316	125
42.5516	143
42.5716	135
42.5915	159
42.6115	128
42.6314	153
42.6514	147
42.6713	149
42.6913	177
42.7112	141
42.7312	152
42.7511	151
42.7711	138
42.7911	136
42.811	167
42.831	155
42.8509	169
42.8709	159
42.8908	169
42.9108	188
42.9307	172
42.9507	168
42.9706	194
42.9906	214
43.0106	231
43.0305	247
43.0505	387
43.0704	608
43.0904	908
43.1103	1233
43.1303	1338
43.1502	1184
43.1702	1001
43.1901	837
43.2101	768
43.2301	852
43.25	775
43.27	622
43.2899	468
43.3099	339
43.3298	262
43.3498	187
43.3697	210
43.3897	195
43.4096	188
43.4296	157
43.4496	156
43.4695	149
43.4895	152
43.5094	147
43.5294	137
43.5493	166
43.5693	166
43.5892	139
43.6092	145
43.6291	129
43.6491	115
43.6691	134
43.689	140
43.709	141
43.7289	121
43.7489	153
43.7688	129
43.7888	149
43.8087	112
43.8287	144
43.8486	131
43.8686	152
43.8886	156
43.9085	111
43.9285	116
43.9484	129
43.9684	136
43.9883	129
44.0083	142
44.0282	119
44.0482	129
44.0682	108
44.0881	130
44.1081	125
44.128	141
44.148	137
44.1679	138
44.1879	135
44.2078	127
44.2278	131
44.2477	123
44.2677	139
44.2877	134
44.3076	113
44.3276	119
44.3475	129
44.3675	111
44.3874	127
44.4074	142
44.4273	129
44.4473	125
44.4672	118
44.4872	141
44.5072	103
44.5271	135
44.5471	136
44.567	135
44.587	121
44.6069	121
44.6269	127
44.6468	136
44.6668	131
44.6867	133
44.7067	107
44.7267	117
44.7466	124
44.7666	135
44.7865	129
44.8065	134
44.8264	124
44.8464	122
44.8663	115
44.8863	130
44.9062	137
44.9262	117
44.9462	121
44.9661	117
44.9861	140
45.006	135
45.026	125
45.0459	99
45.0659	126
45.0858	126
45.1058	127
45.1257	121
45.1457	129
45.1657	133
45.1856	131
45.2056	133
45.2255	124
45.2455	107
45.2654	134
45.2854	131
45.3053	133
45.3253	142
45.3453	140
45.3652	110
45.3852	119
45.4051	138
45.4251	118
45.445	135
45.465	103
45.4849	132
45.5049	117
45.5248	119
45.5448	116
45.5648	109
45.5847	119
45.6047	137
45.6246	146
45.6446	122
45.6645	133
45.6845	135
45.7044	129
45.7244	104
45.7443	117
45.7643	124
45.7843	118
45.8042	115
45.8242	127
45.8441	112
45.8641	107
45.884	116
45.904	116
45.9239	96
45.9439	127
45.9638	127
45.9838	123
46.0038	125
46.0237	130
46.0437	127
46.0636	128
46.0836	121
46.1035	121
46.1235	109
46.1434	128
46.1634	113
46.1833	148
46.2033	121
46.2233	138
46.2432	126
46.2632	112
46.2831	120
46.3031	103
46.323	109
46.343	96
46.3629	114
46.3829	120
46.4028	123
46.4228	124
46.4428	103
46.4627	117
46.4827	122
46.5026	119
46.5226	130
46.5425	102
46.5625	141
46.5824	110
46.6024	150
46.6224	128
46.6423	139
46.6623	114
46.6822	115
46.7022	131
46.7221	133
46.7421	119
46.762	146
46.782	126
46.8019	130
46.8219	121
46.8419	124
46.8618	109
46.8818	131
46.9017	125
46.9217	128
46.9416	139
46.9616	117
46.9815	125
47.0015	138
47.0214	124
47.0414	116
47.0614	129
47.0813	140
47.1013	113
47.1212	128
47.1412	119
47.1611	128
47.1811	112
47.201	132
47.221	108
47.2409	110
47.2609	113
47.2809	97
47.3008	115
47.3208	143
47.3407	140
47.3607	100
47.3806	111
47.4006	113
47.4205	107
47.4405	90
47.4604	119
47.4804	113
47.5004	124
47.5203	121
47.5403	109
47.5602	127
47.5802	109
47.6001	134
47.6201	128
47.64	135
47.66	105
47.6799	112
47.6999	120
47.7199	96
47.7398	129
47.7598	112
47.7797	120
47.7997	113
47.8196	116
47.8396	140
47.8595	123
47.8795	121
47.8995	111
47.9194	115
47.9394	111
47.9593	115
47.9793	119
47.9992	109
48.0192	95
48.0391	108
48.0591	99
48.079	104
48.099	119
48.119	125
48.1389	107
48.1589	98
48.1788	110
48.1988	122
48.2187	102
48.2387	131
48.2586	92
48.2786	115
48.2985	109
48.3185	108
48.3385	115
48.3584	97
48.3784	96
48.3983	101
48.4183	103
48.4382	103
48.4582	114
48.4781	109
48.4981	129
48.518	126
48.538	113
48.558	114
48.5779	118
48.5979	111
48.6178	114
48.6378	128
48.6577	115
48.6777	112
48.6976	127
48.7176	119
48.7375	98
48.7575	126
48.7775	104
48.7974	108
48.8174	121
48.8373	118
48.8573	92
48.8772	114
48.8972	107
48.9171	94
48.9371	105
48.957	111
48.977	83
48.997	122
49.0169	126
49.0369	104
49.0568	113
49.0768	112
49.0967	106
49.1167	102
49.1366	109
49.1566	101
49.1766	115
49.1965	121
49.2165	101
49.2364	97
49.2564	107
49.2763	112
49.2963	110
49.3162	105
49.3362	116
49.3561	115
49.3761	114
49.3961	98
49.416	117
49.436	123
49.4559	100
49.4759	99
49.4958	106
49.5158	95
49.5357	122
49.5557	118
49.5756	114
49.5956	95
49.6156	100
49.6355	104
49.6555	107
49.6754	85
49.6954	129
49.7153	89
49.7353	89
49.7552	113
49.7752	95
49.7951	92
49.8151	113
49.8351	92
49.855	120
49.875	110
49.8949	110
49.9149	103
49.9348	122
49.9548	119
49.9747	103
49.9947	97
50.0146	114
50.0346	88
50.0546	115
50.0745	96
50.0945	104
50.1144	104
50.1344	115
50.1543	116
50.1743	112
50.1942	117
50.2142	86
50.2341	94
50.2541	102
50.2741	112
50.294	108
50.314	90
50.3339	88
50.3539	104
50.3738	88
50.3938	100
50.4137	110
50.4337	92
50.4537	109
50.4736	111
50.4936	128
50.5135	92
50.5335	107
50.5534	102
50.5734	100
50.5933	80
50.6133	111
50.6332	115
50.6532	117
50.6732	105
50.6931	93
50.7131	116
50.733	107
50.753	106
50.7729	69
50.7929	95
50.8128	99
50.8328	113
50.8527	112
50.8727	91
50.8927	110
50.9126	116
50.9326	98
50.9525	97
50.9725	81
50.9924	98
51.0124	101
51.0323	106
51.0523	111
51.0722	128
51.0922	102
51.1122	111
51.1321	105
51.1521	94
51.172	86
51.192	96
51.2119	94
51.2319	104
51.2518	110
51.2718	103
51.2917	98
51.3117	103
51.3317	87
51.3516	121
51.3716	99
51.3915	94
51.4115	96
51.4314	87
51.4514	100
51.4713	121
51.4913	82
51.5112	119
51.5312	105
51.5512	106
51.5711	115
51.5911	111
51.611	103
51.631	95
51.6509	106
51.6709	125
51.6908	96
51.7108	101
51.7307	94
51.7507	103
51.7707	89
51.7906	111
51.8106	106
51.8305	110
51.8505	99
51.8704	90
51.8904	99
51.9103	93
51.9303	105
51.9503	83
51.9702	109
51.9902	100
52.0101	115
52.0301	114
52.05	115
52.07	101
52.0899	106
52.1099	127
52.1298	108
52.1498	101
52.1698	96
52.1897	110
52.2097	92
52.2296	95
52.2496	106
52.2695	111
52.2895	104
52.3094	81
52.3294	90
52.3493	102
52.3693	106
52.3893	103
52.4092	91
52.4292	102
52.4491	100
52.4691	90
52.489	87
52.509	108
52.5289	90
52.5489	95
52.5688	116
52.5888	85
52.6088	132
52.6287	83
52.6487	107
52.6686	113
52.6886	112
52.7085	114
52.7285	97
52.7484	115
52.7684	90
52.7883	109
52.8083	93
52.8283	102
52.8482	106
52.8682	86
52.8881	95
52.9081	84
52.928	104
52.948	97
52.9679	89
52.9879	108
53.0078	96
53.0278	101
53.0478	107
53.0677	112
53.0877	101
53.1076	95
53.1276	103
53.1475	112
53.1675	102
53.1874	116
53.2074	99
53.2274	97
53.2473	97
53.2673	80
53.2872	96
53.3072	98
53.3271	107
53.3471	101
53.367	98
53.387	115
53.4069	80
53.4269	95
53.4469	112
53.4668	108
53.4868	89
53.5067	84
53.5267	92
53.5466	82
53.5666	103
53.5865	100
53.6065	87
53.6264	79
53.6464	114
53.6664	85
53.6863	94
53.7063	116
53.7262	96
53.7462	102
53.7661	111
53.7861	101
53.806	113
53.826	119
53.8459	97
53.8659	113
53.8859	107
53.9058	125
53.9258	113
53.9457	111
53.9657	109
53.9856	107
54.0056	123
54.0255	82
54.0455	107
54.0654	119
54.0854	119
54.1054	116
54.1253	111
54.1453	130
54.1652	161
54.1852	183
54.2051	218
54.2251	288
54.245	291
54.265	221
54.2849	204
54.3049	186
54.3249	169
54.3448	180
54.3648	177
54.3847	217
54.4047	180
54.4246	164
54.4446	135
54.4645	117
54.4845	116
54.5045	91
54.5244	112
54.5444	112
54.5643	99
54.5843	82
54.6042	101
54.6242	106
54.6441	87
54.6641	92
54.684	103
54.704	96
54.724	96
54.7439	91
54.7639	93
54.7838	111
54.8038	101
54.8237	101
54.8437	96
54.8636	102
54.8836	81
54.9035	87
54.9235	97
54.9435	100
54.9634	96
54.9834	88
55.0033	106
55.0233	92
55.0432	105
55.0632	82
55.0831	107
55.1031	103
55.123	98
55.143	81
55.163	95
55.1829	102
55.2029	88
55.2228	98
55.2428	88
55.2627	110
55.2827	121
55.3026	82
55.3226	96
55.3425	105
55.3625	99
55.3825	99
55.4024	84
55.4224	106
55.4423	115
55.4623	104
55.4822	76
55.5022	77
55.5221	114
55.5421	89
55.562	99
55.582	98
55.602	105
55.6219	100
55.6419	99
55.6618	96
55.6818	110
55.7017	89
55.7217	112
55.7416	93
55.7616	93
55.7816	98
55.8015	83
55.8215	82
55.8414	88
55.8614	90
55.8813	91
55.9013	85
55.9212	99
55.9412	100
55.9611	91
55.9811	89
56.0011	85
56.021	90
56.041	89
56.0609	103
56.0809	83
56.1008	94
56.1208	75
56.1407	89
56.1607	97
56.1806	96
56.2006	100
56.2206	77
56.2405	92
56.2605	82
56.2804	85
56.3004	93
56.3203	90
56.3403	84
56.3602	85
56.3802	101
56.4001	113
56.4201	92
56.4401	86
56.46	104
56.48	87
56.4999	122
56.5199	83
56.5398	98
56.5598	104
56.5797	83
56.5997	94
56.6196	89
56.6396	84
56.6596	106
56.6795	95
56.6995	82
56.7194	100
56.7394	96
56.7593	103
56.7793	95
56.7992	103
56.8192	111
56.8391	98
56.8591	103
56.8791	92
56.899	86
56.919	101
56.9389	108
56.9589	87
56.9788	102
56.9988	87
57.0187	98
57.0387	98
57.0587	88
57.0786	107
57.0986	78
57.1185	95
57.1385	102
57.1584	89
57.1784	87
57.1983	99
57.2183	102
57.2382	81
57.2582	88
57.2782	101
57.2981	106
57.3181	89
57.338	103
57.358	82
57.3779	84
57.3979	100
57.4178	91
57.4378	109
57.4577	106
57.4777	81
57.4977	95
57.5176	81
57.5376	92
57.5575	96
57.5775	101
57.5974	90
57.6174	100
57.6373	83
57.6573	109
57.6772	90
57.6972	101
57.7172	99
57.7371	85
57.7571	89
57.777	101
57.797	98
57.8169	96
57.8369	86
57.8568	90
57.8768	90
57.8967	90
57.9167	90
57.9367	93
57.9566	93
57.9766	101
57.9965	102
58.0165	99
58.0364	92
58.0564	107
58.0763	95
58.0963	90
58.1162	102
58.1362	75
58.1562	101
58.1761	98
58.1961	107
58.216	90
58.236	76
58.2559	82
58.2759	84
58.2958	97
58.3158	86
58.3357	89
58.3557	103
58.3757	80
58.3956	95
58.4156	95
58.4355	98
58.4555	85
58.4754	96
58.4954	101
58.5153	96
58.5353	102
58.5553	99
58.5752	77
58.5952	102
58.6151	105
58.6351	67
58.655	103
58.675	80
58.6949	69
58.7149	98
58.7348	82
58.7548	91
58.7748	105
58.7947	104
58.8147	86
58.8346	100
58.8546	100
58.8745	87
58.8945	91
58.9144	85
58.9344	107
58.9543	112
58.9743	82
58.9943	87
59.0142	79
59.0342	93
59.0541	91
59.0741	88
59.094	105
59.114	101
59.1339	84
59.1539	99
59.1738	82
59.1938	97
59.2138	95
59.2337	112
59.2537	87
59.2736	89
59.2936	105
59.3135	100
59.3335	103
59.3534	92
59.3734	75
59.3933	107
59.4133	83
59.4333	108
59.4532	82
59.4732	96
59.4931	80
59.5131	86
59.533	90
59.553	85
59.5729	89
59.5929	93
59.6128	90
59.6328	94
59.6528	83
59.6727	106
59.6927	106
59.7126	81
59.7326	76
59.7525	78
59.7725	94
59.7924	97
59.8124	73
59.8324	90
59.8523	87
59.8723	99
59.8922	79
59.9122	103
59.9321	98
59.9521	87
59.972	96
59.992	97
60.0119	97
60.0319	91
60.0519	72
60.0718	93
60.0918	78
60.1117	88
60.1317	93
60.1516	86
60.1716	81
60.1915	93
60.2115	84
60.2314	90
60.2514	82
60.2714	98
60.2913	91
60.3113	93
60.3312	109
60.3512	102
60.3711	94
60.3911	97
60.411	94
60.431	81
60.4509	91
60.4709	84
60.4909	84
60.5108	95
60.5308	94
60.5507	91
60.5707	82
60.5906	85
60.6106	82
60.6305	85
60.6505	101
60.6704	81
60.6904	108
60.7104	85
60.7303	74
60.7503	80
60.7702	96
60.7902	87
60.8101	92
60.8301	98
60.85	101
60.87	97
60.8899	101
60.9099	98
60.9299	104
60.9498	97
60.9698	110
60.9897	86
61.0097	84
61.0296	89
61.0496	83
61.0695	84
61.0895	98
61.1095	78
61.1294	82
61.1494	87
61.1693	105
61.1893	93
61.2092	111
61.2292	90
61.2491	78
61.2691	103
61.289	76
61.309	96
61.329	103
61.3489	73
61.3689	92
61.3888	93
61.4088	93
61.4287	96
61.4487	111
61.4686	82
61.4886	77
61.5085	104
61.5285	81
61.5485	75
61.5684	88
61.5884	85
61.6083	82
61.6283	108
61.6482	92
61.6682	83
61.6881	105
61.7081	87
61.728	83
61.748	84
61.768	98
61.7879	78
61.8079	81
61.8278	77
61.8478	93
61.8677	79
61.8877	92
61.9076	100
61.9276	95
61.9475	87
61.9675	82
61.9875	83
62.0074	93
62.0274	87
62.0473	104
62.0673	93
62.0872	88
62.1072	83
62.1271	93
62.1471	82
62.167	102
62.187	85
62.207	70
62.2269	71
62.2469	96
62.2668	89
62.2868	88
62.3067	87
62.3267	79
62.3466	103
62.3666	86
62.3866	97
62.4065	95
62.4265	85
62.4464	99
62.4664	82
62.4863	86
62.5063	97
62.5262	89
62.5462	74
62.5661	99
62.5861	86
62.6061	95
62.626	69
62.646	93
62.6659	91
62.6859	97
62.7058	91
62.7258	86
62.7457	91
62.7657	88
62.7856	107
62.8056	88
62.8256	98
62.8455	89
62.8655	86
62.8854	89
62.9054	71
62.9253	81
62.9453	72
62.9652	84
62.9852	88
63.0051	69
63.0251	99
63.0451	97
63.065	88
63.085	77
63.1049	91
63.1249	103
63.1448	95
63.1648	71
63.1847	73
63.2047	85
63.2246	98
63.2446	75
63.2646	88
63.2845	89
63.3045	83
63.3244	74
63.3444	76
63.3643	107
63.3843	81
63.4042	90
63.4242	83
63.4441	79
63.4641	87
63.4841	97
63.504	89
63.524	101
63.5439	69
63.5639	87
63.5838	82
63.6038	88
63.6237	80
63.6437	93
63.6637	77
63.6836	87
63.7036	65
63.7235	76
63.7435	84
63.7634	77
63.7834	87
63.8033	95
63.8233	88
63.8432	90
63.8632	88
63.8832	89
63.9031	73
63.9231	106
63.943	72
63.963	77
63.9829	90
64.0029	93
64.0228	86
64.0428	84
64.0627	83
64.0827	78
64.1027	73
64.1226	77
64.1426	94
64.1625	84
64.1825	63
64.2024	85
64.2224	79
64.2423	79
64.2623	90
64.2822	93
64.3022	93
64.3222	76
64.3421	86
64.3621	78
64.382	88
64.402	105
64.4219	92
64.4419	83
64.4618	90
64.4818	79
64.5017	94
64.5217	94
64.5417	80
64.5616	90
64.5816	89
64.6015	89
64.6215	78
64.6414	81
64.6614	66
64.6813	95
64.7013	92
64.7212	92
64.7412	80
64.7612	84
64.7811	81
64.8011	89
64.821	90
64.841	93
64.8609	85
64.8809	80
64.9008	75
64.9208	81
64.9407	64
64.9607	74
64.9807	85
65.0006	73
65.0206	89
65.0405	76
65.0605	80
65.0804	90
65.1004	81
65.1203	88
65.1403	84
65.1603	84
65.1802	91
65.2002	82
65.2201	76
65.2401	83
65.26	80
65.28	70
65.2999	81
65.3199	83
65.3398	93
65.3598	89
65.3798	72
65.3997	98
65.4197	85
65.4396	73
65.4596	97
65.4795	87
65.4995	86
65.5194	85
65.5394	98
65.5593	86
65.5793	89
65.5993	102
65.6192	70
65.6392	90
65.6591	81
65.6791	81
65.699	78
65.719	65
65.7389	77
65.7589	81
65.7788	73
65.7988	92
65.8188	81
65.8387	93
65.8587	77
65.8786	76
65.8986	73
65.9185	94
65.9385	79
65.9584	90
65.9784	85
65.9983	79
66.0183	80
66.0383	88
66.0582	79
66.0782	72
66.0981	90
66.1181	77
66.138	77
66.158	85
66.1779	77
66.1979	74
66.2178	69
66.2378	86
66.2578	71
66.2777	88
66.2977	75
66.3176	88
66.3376	78
66.3575	91
66.3775	83
66.3974	73
66.4174	90
66.4374	85
66.4573	97
66.4773	75
66.4972	83
66.5172	76
66.5371	88
66.5571	75
66.577	80
66.597	93
66.6169	69
66.6369	95
66.6569	77
66.6768	81
66.6968	94
66.7167	78
66.7367	76
66.7566	73
66.7766	69
66.7965	76
66.8165	79
66.8364	75
66.8564	83
66.8764	67
66.8963	89
66.9163	73
66.9362	96
66.9562	86
66.9761	81
66.9961	86
67.016	78
67.036	84
67.0559	69
67.0759	112
67.0959	83
67.1158	81
67.1358	100
67.1557	60
67.1757	87
67.1956	93
67.2156	85
67.2355	76
67.2555	82
67.2754	72
67.2954	80
67.3154	82
67.3353	84
67.3553	87
67.3752	72
67.3952	68
67.4151	79
67.4351	76
67.455	100
67.475	97
67.4949	74
67.5149	83
67.5349	91
67.5548	69
67.5748	69
67.5947	83
67.6147	88
67.6346	76
67.6546	71
67.6745	85
67.6945	81
67.7145	87
67.7344	79
67.7544	73
67.7743	81
67.7943	72
67.8142	79
67.8342	94
67.8541	100
67.8741	68
67.894	76
67.914	57
67.934	83
67.9539	71
67.9739	80
67.9938	72
68.0138	95
68.0337	70
68.0537	69
68.0736	90
68.0936	81
68.1135	76
68.1335	93
68.1535	92
68.1734	81
68.1934	64
68.2133	87
68.2333	82
68.2532	84
68.2732	62
68.2931	90
68.3131	86
68.333	87
68.353	85
68.373	84
68.3929	95
68.4129	85
68.4328	83
68.4528	86
68.4727	84
68.4927	95
68.5126	78
68.5326	86
68.5525	72
68.5725	93
68.5925	69
68.6124	62
68.6324	77
68.6523	84
68.6723	82
68.6922	79
68.7122	67
68.7321	101
68.7521	74
68.772	78
68.792	86
68.812	79
68.8319	74
68.8519	78
68.8718	71
68.8918	92
68.9117	91
68.9317	82
68.9516	77
68.9716	75
68.9916	78
69.0115	92
69.0315	77
69.0514	68
69.0714	75
69.0913	76
69.1113	76
69.1312	94
69.1512	91
69.1711	76
69.1911	82
69.2111	71
69.231	94
69.251	82
69.2709	81
69.2909	84
69.3108	76
69.3308	68
69.3507	84
69.3707	70
69.3906	69
69.4106	89
69.4306	93
69.4505	79
69.4705	80
69.4904	90
69.5104	63
69.5303	93
69.5503	76
69.5702	68
69.5902	76
69.6101	82
69.6301	85
69.6501	85
69.67	74
69.69	78
69.7099	71
69.7299	89
69.7498	87
69.7698	93
69.7897	78
69.8097	85
69.8296	83
69.8496	81
69.8696	99
69.8895	109
[truncated: 1,008 more rows]

[truncated: 24 more sheets: Figure 4a, Figure 4b, Figure 4c, Figure 4d, Figure 4i, Figure 4i-inset-1, Figure 4i-inset-2, Figure 4j, Figure 4j-inset-1, Figure 4j-inset-2, Figure 5a, Figure 5b, Figure 5c, Figure 5d, Figure 5i, Figure 5i-inset-0°, Figure 5i-inset-45°, Figure 5j, Figure 5j-inset-0°, Figure 5j-inset-60° …]
